# Supplementary material for: Integrative comparative analyses of metabolite and transcript profiles uncovers complex regulatory network in tomato (Solanum lycopersicum L.) fruit undergoing chilling injury
Source: Sci Rep. 2019 Mar 14;9:4470. doi: 10.1038/s41598-019-41065-9 (PMC6418210; doi:10.1038/s41598-019-41065-9)
Supplement: Supplementary file 2 — Supplementary Table S1 [file 41598_2019_41065_MOESM2_ESM.xlsx]

## Sheet: rt7-lt7
VIP	mz	rt	name	fold(Lt7/Rt7)	Rt7d.1	Rt7d.2	Rt7d.3	Rt7d.4	Rt7d.5	Rt7d.6	Lt7d.1	Lt7d.2	Lt7d.4	Lt7d.5	Lt7d.6	ttest
1.07809	141.996	9.94012	Proline	-2.14338	29.3377	143.366	68.4249	46.2371	43.4768	70.185	23.223	18.7817	7.21175	17.3341	9.09275	0.021043
1.19499	334.099	17.7627	Talose	-1.85388	185.023	143.577	138.552	104.955	208.076	11.4683	51.1119	8.69422	49.5775	44.2773	28.846	0.0156505
1.09877	389.966	12.1832	4-Ketoglucose	-1.84483	1.17955	1.81837	1.55253	0.398433	1.20637	0.715879	0.746749	0.841176	0	0.00610332	0	0.0203811
1.00561	519.096	12.5426	Acrylic acid	-1.8397	1.02485	1.30357	1.90153	0.530387	0.746172	3.27888	0.502288	0.429817	0.567491	0	0.545786	0.0494942
1.18493	333.1	17.5751	Glucaric acid	-1.68173	2371.08	1879.55	1619.3	1439.95	2510.66	145.136	714.031	178.09	662.263	632.901	401.372	0.0176988
1.01846	356.165	19.9119	Stearic acid	-1.66928	2.95701	1.37241	3.96066	1.31263	2.25763	6.28815	0.535385	1.02182	0.755721	1.31491	1.12724	0.0391893
1.17137	248.001	12.8694	4-aminobutyric acid	-1.18841	83.3363	102.833	81.8859	76.9621	78.7658	11.5963	30.7101	59.3677	18.032	27.8388	23.2497	0.0278458
1.15228	240.933	16.6852	Mannitol	-1.04247	2.40148	2.52794	6.29766	3.29302	4.74255	4.24032	1.42639	1.09629	1.50339	2.55988	2.92285	0.0240091
1.32987	178.938	9.25408	Benzoic acid	-0.973818	14.8167	15.0705	17.4136	14.6872	13.6368	24.1451	7.69746	9.90317	8.51419	8.77417	7.44313	0.00140668
1.34661	126.975	12.8237	Pyroglutamic acid	-0.939497	30.7118	45.351	30.2184	29.0079	32.9382	35.0709	22.8997	16.8883	11.2954	21.2587	15.9935	0.000811263
1.43142	248	10.6803	Amino isobutyric acid	-0.924411	17.6926	16.9906	17.8842	18.4926	21.8039	10.9872	6.31296	8.86347	12.7697	7.32246	10.3303	0.0019275
1.57238	266.884	7.94452	2-Amino-4-methylpentanamide	-0.901262	12.548	12.2723	12.8034	11.7725	11.488	12.4353	5.23269	7.54698	6.26771	7.53836	6.12808	6.07463e-07
1.37149	340.957	10.5941	Methylmaleic acid	-0.87323	12.2561	13.6433	11.6428	9.36578	12.8186	15.9669	7.45962	5.93564	8.03893	5.74098	7.26058	0.000453004
1.3929	340.974	10.391	Glyceric acid	-0.835001	11.9785	13.2239	13.7758	9.17508	11.2711	14.6782	6.96896	7.78956	7.17676	5.84215	6.83971	0.000263984
1.04602	449.094	13.1086	phenylalanine,	-0.810725	15.0418	7.2742	9.39386	17.245	19.1231	20.2916	7.5189	4.65227	10.5603	9.14822	10.1029	0.0366326
1.24075	373.01	11.5071	Decanedioic acid	-0.790332	91.0214	69.4721	66.6826	75.4046	86.3066	68.8574	73.8984	44.3302	38.2096	28.1066	36.0162	0.00418864
1.26458	239.989	11.025	cytosine	-0.78845	25.8685	28.8304	27.2677	19.4248	24.5086	37.5259	20.8189	15.8234	15.2827	13.6479	13.2753	0.00377161
1.44788	295.005	6.63602	à-hydroxylcyclohexene	-0.788275	41.9185	38.81	41.3501	37.5	39.9789	51.5311	24.4008	27.9629	25.6109	20.8229	22.3603	6.50897e-05
1.04504	166.95	7.77383	Oxalic acid	-0.732115	10.6398	10.9718	11.378	6.92836	9.98707	19.6925	9.47467	6.18601	6.64567	6.7411	5.86852	0.047586
1.37792	80.9913	5.89314	2-Furylmethoxy	-0.704465	62.3445	57.4649	53.989	50.018	57.6252	75.5025	34.8688	35.7136	41.6251	32.7363	37.5943	0.00040734
1.30056	151.958	6.39414	Hexanohydroxamic acid	-0.692532	773.866	785.63	827.611	592.591	722.891	1034.85	594.715	468.211	492.941	421.262	465.677	0.00207465
1.4341	187.987	6.22062	propylamine	-0.679822	16.9169	14.2252	16.4675	13.2807	13.4424	14.2182	9.03643	7.48029	10.9074	9.06679	9.57343	0.000117722
1.35671	153.986	11.5558	Methanamine	-0.651933	53.9994	52.2545	43.4706	38.3947	47.9454	45.1795	39.2118	30.6698	27.5626	26.3415	25.3739	0.000811516
1.13172	80.9819	18.1633	Palmitic acid	-0.611524	11.5907	7.39205	12.0287	8.78778	11.4241	13.6882	5.31272	5.45113	8.55173	8.34483	7.74368	0.0134683
1.35709	169.969	5.94269	N-Acetylglutamine	-0.587365	52.772	52.6069	47.1245	42.7675	42.5913	47.7029	40.0135	34.4623	24.5164	29.7174	29.6737	0.000624715
1.35634	85.999	11.6841	Cadaverine	-0.534568	551.349	534.361	451.251	416.311	494.445	458.6	416.629	331.013	325.927	296.37	302.077	0.000825308
1.00968	116.961	19.3693	Allose	-0.507542	50.0027	36.4415	43.4689	35.6612	49.6299	45.8795	48.1649	33.9167	32.5821	21.1867	17.1925	0.0488183
1.05547	70.9899	7.51205	1,4-Bis(hydroxy)cyclohexene	-0.478458	21.9769	15.8714	13.0481	18.8412	16.8779	20.7412	13.689	7.94422	14.424	14.2372	13.9178	0.0235905
1.49229	294.992	18.0815	Galactonic acid	-0.466561	7.70667	7.16014	7.34584	7.61794	8.16539	7.17442	6.19797	5.20144	5.71827	5.13177	4.9916	2.69962e-05
1.20554	129	17.3513	d-Galactose	-0.465434	1342.23	1287.35	1087.38	997.631	993.139	1384.71	1106.46	716.151	830.296	865.78	761.918	0.0101533
1.0767	66.0044	5.72374	Ethylene glycol	-0.368643	435.035	365.026	371.966	456.173	516.812	307.905	342.971	390.295	307.952	255.476	286.482	0.0458045
1.00426	219.984	18.8928	Myo-Inositol	-0.353598	17.1097	15.5139	20.4719	14.0423	17.519	18.3546	9.79441	10.7941	16.2965	14.8421	15.456	0.0400146
1.14055	82.998	12.0284	Ethylamine	-0.320001	82.4933	80.2516	63.529	64.7472	70.404	61.7297	66.8028	50.8554	52.8057	57.6863	54.33	0.0162314
1.20155	376.183	17.0091	D-Fructose	-0.205032	395.424	356.269	443.466	384.971	374.385	367.485	283.885	343.065	353.974	338.533	359.193	0.0215894
1.05615	204.19	17.2215	D-Glucose	0.171119	3273.23	2929.33	3480.67	3499.55	3166.4	2970.41	3688.79	3779.87	3607.43	3213.88	3837.16	0.0231734
1.05796	129	16.1707	Citric acid	0.548678	420.897	593.557	442.358	703.49	650.549	178.38	626.655	704.363	755.646	896.654	660.417	0.0412685
1.42351	73	12.379	Malic acid	0.784971	2295.73	3120.02	2820.4	3635.31	4164.3	4836.64	6123.93	6651.21	6049.74	5742.11	5403.31	0.000388287
1.29874	73	15.6785	Butanedioic acid	1.11243	2687.26	4043.25	2295.09	4574.13	5892.05	1347.39	5548.52	6751.01	8474.48	8310.93	8462	0.0017632
1.06831	132	9.37494	Serine	1.34237	237.345	146.855	46.7408	466.024	273.985	112.673	502.704	311.432	347.639	909.702	640.905	0.0221237
1.00112	72.0021	7.04025	l-Valine	1.43709	97.6225	106.299	35.5793	130.099	99.0618	75.4725	237.978	183.494	92.6104	495.534	218.197	0.0349901

## Sheet: rt14-lt14
VIP	mz	rt	name	ttest	fold(Lt14/rt14)	Rt14d.1	Rt14d.2	Rt14d.3	Rt14d.4	Rt14d.5	Rt14d.6	Lt14d.1	Lt14d.2	Lt14d.3	Lt14d.4	Lt14.5	Lt14d.6
1.45083	426.155	17.58	Glucaric acid	3.12143e-05	-2.341	13.1066	11.0569	10.4627	5.89053	13.502	9.96537	1.12456	1.74719	2.76701	1.21836	1.88031	3.89137
1.11756	141.996	9.94012	L-Proline	0.0113393	-1.84499	138.041	68.4984	64.2309	24.2556	65.9302	48.0888	19.1761	11.3841	31.4325	18.8883	8.78382	24.1957
1.46109	482.178	16.3682	d-Xylose	2.07277e-05	-1.84073	5.69594	8.01661	7.77236	8.58641	6.12955	5.45982	0.806453	3.14746	1.56616	1.55919	3.03859	1.51301
1.45082	263.045	16.4806	Ribitol	2.8985e-05	-1.60233	286.693	421.865	364.175	402.554	298.793	287.676	70.3981	171.543	59.0495	94.3358	174.272	109.432
1.32126	309.971	15.7658	Terephthalic acid	0.000814509	-1.56714	4.31606	3.84034	4.65067	2.53041	4.17438	5.15949	3.04113	0.386127	1.40588	0.863346	2.30368	0.325847
1.34967	186.985	12.6291	Cadaverine	0.000515085	-1.13367	35.4486	45.2071	51.0932	59.139	51.2974	44.1792	7.49353	31.875	13.0131	22.3842	30.9515	24.7945
1.09832	75.9987	12.3821	Malic acid	0.0128175	-0.952882	31.5693	106.579	90.2973	100.894	78.7578	75.392	60.6943	30.229	31.4609	33.6307	64.8794	28.876
1.47488	140.981	12.826	Pyroglutamic acid	1.16472e-05	-0.924081	82.3323	94.0246	86.7118	83.883	87.7555	98.5235	33.9524	44.6268	63.4929	57.2951	42.0504	39.6036
1.20745	335.993	16.6979	Mannitol	0.00579406	-0.878338	7.28879	6.60265	6.48841	8.62187	11.4917	7.86948	1.07207	6.15128	3.85359	5.17372	5.21985	4.8386
1.00016	220.997	17.7738	Talose	0.0303035	-0.785148	59.0302	43.5421	41.7126	60.3469	64.9499	44.2116	58.9432	14.0033	29.7894	46.5561	13.9506	18.8493
1.05347	196.938	18.1597	Palmitic acid	0.0187326	-0.663897	10.0626	8.63384	8.39121	6.38804	6.13938	4.77492	5.7282	2.74608	4.49884	3.70169	4.78811	6.55475
1.06438	186.984	12.8732	aminobutyric acid	0.0233293	-0.56512	45.6027	33.0551	34.6279	29.1651	29.2563	51.1967	22.7268	22.0088	36.1994	22.0498	28.2767	19.3992
1.22237	163	16.5409	d-Mannose	0.00362179	-0.230997	362.727	448.481	414.806	383.322	375.205	383.648	350.941	341.481	340.709	303.473	320.022	361.18
1.28649	378.183	17.0055	D-Fructose	0.00141779	-0.197608	87.6213	96.1528	95.3347	89.6606	86.2351	85.4457	82.5922	77.07	72.7436	76.7768	76.8689	85.2186
1.09267	307.099	17.3704	d-Galactose	0.017917	-0.176087	625.173	566.041	699.317	642.261	650.862	653.231	519.38	606.368	602.497	604.226	561.859	501.697
1.01069	319.273	17.2226	D-Glucose	0.0403223	-0.149232	43034.3	52397.1	50130.9	45133.5	46854	44520.6	47336.7	39011	40785.7	40868.4	41033.6	45316
1.27381	82.998	12.0284	Ethylamine	0.00158681	0.255607	58.3416	58.8074	65.8029	64.4708	60.8945	62.786	74.0555	85.6831	72.0905	68.1769	72.5721	70.459
1.30496	151.946	7.77538	Oxalic acid	0.000987828	0.395715	30.0345	23.1195	26.0279	24.4172	22.7753	25.7859	36.5788	37.6931	34.0093	30.5397	29.2525	32.1081
1.39181	153.986	11.5558	Methanamine	0.00015725	0.405258	37.216	32.8001	37.6543	32.1762	36.1261	39.4232	49.9548	52.3179	49.451	43.9034	41.9096	47.7178
1.03788	219.984	18.8928	Inositol	0.0231799	0.40673	18.5149	12.5369	14.6958	13.6337	11.0303	19.6671	22.1628	23.3404	16.241	17.5898	18.2549	21.8263
1.27735	295.005	6.63602	à-hydroxylcyclohexene	0.00147216	0.411862	29.9333	27.2974	34.1408	25.7634	28.3821	30.3498	39.4456	47.4306	38.5139	38.0863	37.0873	33.4095
1.42421	85.999	11.6841	Cadaverine	6.34045e-05	0.413394	398.088	335.184	389.803	343.245	376.214	401	521.379	549.598	508.247	475.079	445.474	488.196
1.03645	221.978	9.63975	Phosphoric acid	0.0375689	0.418248	7.68138	9.133	7.9369	6.94155	6.18907	6.85053	7.6719	9.5628	9.80806	10.4695	8.04184	14.222
1.13592	354.995	7.95249	Leucine	0.00846603	0.447807	10.825	7.14738	11.8215	7.72411	10.1449	11.4419	16.6043	13.2872	14.1044	13.1898	11.2964	12.1348
1.29006	174	9.52254	ethanol amine	0.00133851	0.465611	402.323	393.93	307.102	316.966	354.738	366.414	582.726	479.376	474.678	401.747	466.745	551.893
1.02211	129.983	5.74562	Ethylene glycol	0.0230747	0.484493	76.878	48.4233	51.6546	43.6993	61.9794	68.717	100.099	71.1367	103.435	81.904	59.3357	75.6636
1.04731	341.927	10.3909	Glyceric acid	0.0197558	0.491589	2.30085	2.19361	2.1577	2.12394	2.55701	2.68206	2.22673	4.44385	3.72686	2.5318	3.37275	3.40323
1.15536	183.915	9.28495	Benzoic acid	0.00692885	0.492825	5.77067	5.03633	4.16133	3.4022	5.60717	5.27511	7.57818	7.6766	7.65488	4.96553	6.09136	7.19793
1.10186	116.961	19.3693	Allose	0.0118548	0.512809	62.0952	55.9367	47.6529	104.111	54.9921	83.4245	89.4527	87.5916	98.1604	112.223	98.176	96.8442
1.08599	406.016	11.019	cytosine	0.0138753	0.541096	2.4574	2.12242	2.12118	1.94364	1.60024	2.51829	3.39383	3.70991	3.96761	2.09327	2.53116	2.87562
1.37675	113.975	6.22085	propylamine	0.000229826	0.549963	24.4881	21.3174	23.8617	21.3573	23.4499	24.5683	37.0381	41.164	33.9467	30.0227	29.7584	31.6353
1.0255	430.073	15.5419	2-Keto-l-gluconic acid	0.0233924	0.572739	1.77244	2.00245	1.89423	1.78497	2.64768	2.02723	3.1945	3.50527	3.46952	3.76211	1.4767	2.63191
1.14943	359.016	15.5836	propylphosphate	0.00841598	0.572899	7.35289	10.0298	7.03487	9.31007	6.47478	8.53797	9.94329	14.6732	11.2105	13.1427	8.53404	14.9979
1.05364	478.17	19.3425	Sedoheptulose	0.0179348	0.69789	0.586669	0.492457	0.617501	1.08497	0.493224	0.531441	1.0771	0.956228	1.34375	1.16555	1.05257	0.57907
1.28804	199.012	6.80986	Caproic acid	0.0012598	0.715983	5.87766	4.92852	5.36604	6.50007	5.6774	4.89874	10.8562	11.644	8.13851	8.21995	6.61137	9.14394
1.22451	102.999	14.6877	Xylose	0.00349816	0.778107	337.886	346.907	208.532	255.764	341.02	224.255	614.63	512.302	534.531	489.836	271.232	517.395
1.38833	246.841	6.40692	Hexanohydroxamic acid	0.000177129	0.848224	2.49238	2.5027	2.5789	2.8572	1.75557	2.21356	3.83491	5.57037	4.39297	4.60625	3.55184	3.96829
1.44355	231	16.1701	Citric acid	3.34836e-05	0.891401	408.975	310.877	259.491	475.254	429.115	428.942	759.092	661.206	725.604	633.721	845.287	665.011
1.24223	503.057	21.3598	D-Glycero-D-gulo-Heptose	0.00326429	0.892662	0.933552	0.542406	0.240363	1.05663	0.835311	0.673129	1.47937	1.67375	1.10799	1.00809	1.46406	1.21555
1.04324	198.94	7.5147	1,4-Bis(hydroxy)cyclohexene	0.021937	0.893518	6.42054	3.32865	7.68488	8.27014	5.17801	6.6239	12.8836	17.4336	7.86919	4.84061	13.6471	13.0011
1.09983	72.0021	7.04025	l-Valine	0.0119814	0.899233	180.406	78.9106	118.716	65.0683	42.8118	75.0073	155.779	236.025	152.973	166.33	122.644	212.407
1.1268	183.921	11.1743	Methylmaleic acid	0.00933996	0.942622	4.61887	2.51734	4.26633	3.95445	4.03355	4.89551	11.3849	6.18291	10.3141	8.53079	5.66791	4.59761
1.4975	217	15.6369	Arabinofuranose	1.93262e-05	0.947845	523.333	589.819	433.353	355.959	561.77	478.384	941.011	743.343	949.646	1108.13	926.882	1007.27
1.26665	174	15.2578	Acrylic acid	0.00173571	1.09429	109.38	65.5508	147.565	64.4851	119.334	113.107	268.895	261.575	290.349	154.019	170.165	177.508
1.41084	248	10.6803	Amino isobutyric acid	0.00010054	1.11329	5.74822	9.27223	10.7385	9.72886	9.9174	10.0755	18.7015	25.6039	23.4436	15.0597	19.3351	17.8824
1.23736	429	20.1858	2-O-Glycerol-à-d-galactopyranoside	0.00348287	1.18286	2.64227	0.590674	0.952784	1.62005	2.99426	1.73647	3.33388	5.94999	3.78617	3.522	4.45482	2.87385
1.11216	260.952	15.6814	Butanedioic acid	0.0117677	1.19787	5.53269	7.10325	3.77147	8.32935	5.20284	7.46387	12.8001	9.56181	11.7766	8.91616	25.3876	17.3617
1.44777	255.072	14.5072	d-Ribose	4.018e-05	1.32247	4.55181	5.03812	3.99666	3.4212	5.37652	3.11273	8.3098	13.3233	11.5468	11.4089	7.99262	11.1853
1.29656	290.073	11.6085	á-Alanine	0.00111787	1.52139	8.48994	10.0001	4.86824	4.24951	7.07419	10.3584	8.82245	29.9983	21.6446	24.0664	25.2204	19.5443
1.09204	214.978	10.49	Itaconic acid	0.0132539	1.69986	8.05714	5.26015	7.18201	6.81746	8.02873	10.1461	45.1631	17.4847	32.9035	29.6028	15.3759	7.25812
1.29028	346.077	15.3057	Aconitic acid	0.00127312	1.86496	3.75992	1.72601	1.89152	4.02081	4.01547	4.24261	16.9788	7.82577	16.5317	13.735	10.9391	5.58932
1.28451	324.874	12.5354	Pipecolic acid	0.00141978	2.11822	0.355164	0	0	0	1.11719	0.680723	1.85432	2.27454	1.69131	0.877103	1.40445	1.24603
1.31059	342.153	19.9212	Stearic acid	0.000991113	2.13052	4.87541	2.19033	2.39939	2.2852	2.55583	3.21637	15.2427	13.9174	11.6393	16.4947	2.93408	16.4986
1.05248	389.966	12.1832	4-Ketoglucose	0.0245497	2.69742	0.571105	0.0432272	0.0722034	0.0231809	0.446808	1.12512	3.7869	0.19279	2.85303	3.69994	0.0196021	4.2474
1.04484	337.981	18.6972	Ferulic acid	0.021337	3.04521	1.25703	1.8281	1.04812	0.758824	0.901081	0.670361	22.3066	4.04067	4.26644	4.35436	9.24913	9.13678

## Sheet: rt21-lt21
VIP	mz	rt	name	ttest	fold(Lt21/Rt21)	Rt21d.1	Rt21d.2	Rt21d.3	Rt21d.4	Rt21d.5	Rt21d.6	Lt21d.1	Lt21d.2	Lt21d.3	Lt21d.4	Lt21d.6
1.45728	361.093	24.2374	sucrose	0.00238506	-2.63408	8.66998	29.5315	27.5154	29.4708	42.8028	36.4975	16.3536	2.12768	1.20452	0.494373	3.24298
1.33033	75.9987	12.3821	Malic acid	0.00871007	-2.19758	101.455	104.139	45.1867	153.908	73.8615	96.0333	35.402	32.681	41.3928	45.0013	48.7779
1.33473	220.997	17.5803	Glucaric acid	0.00677404	-2.07966	102.895	105.48	81.4182	86.8101	120.051	121.972	44.5299	32.2056	19.323	20.2003	108.15
1.44676	185.994	12.6264	Cadaverine	0.00187244	-1.69482	391.903	418.213	244.267	523.924	299.118	388.22	236.847	165.845	169.689	156.61	162.922
1.42922	218.996	15.6422	Arabinofuranose	0.00337222	-1.47085	47.2404	62.8192	55.4078	44.3939	54.8811	70.8416	24.8783	51.7623	11.9674	23.3093	13.9027
1.49658	173	16.4829	Ribitol	0.000832086	-1.31421	1645.81	2060.68	1402.47	2063.77	1517.95	1461.66	1056.83	938.603	1003.18	923.656	1129.43
1.15944	205.052	17.3697	d-Galactose	0.0305009	-1.04262	9722.31	9295.26	9235.55	9268.24	9396.84	9476.07	9072.61	9396.04	9158.69	8757.95	9017.51
1.23842	371.194	22.7202	1-Monopalmitin ether	0.0150003	-0.954282	8.54054	10.8474	11.3732	16.389	14.2328	15.3053	8.89669	7.23825	8.10629	8.17288	10.1272
1.35411	163	16.5409	d-Mannose	0.0102946	-0.923368	375.739	420.023	372.457	451.966	379.518	416.479	351.215	344.281	351.228	328.141	377.937
1.39841	331.059	21.3499	D-Glycero-D-gulo-Heptose	0.00888736	-0.646599	9.95878	12.4863	13.7021	11.8862	15.7408	11.6373	10.6391	5.19005	4.06454	7.27629	10.5748
1.52509	140.981	12.826	Pyroglutamic acid	0.00054141	-0.58153	91.3962	88.2724	79.286	104.758	77.0319	88.1987	56.4715	68.672	60.7706	49.3871	39.1902
1.18442	354.995	7.78958	Oxalic acid	0.0280107	-0.356765	8.65785	8.72157	8.29208	6.88289	5.31918	9.95468	11.0536	14.3634	13.269	12.3639	6.8797
1.30765	354.993	14.2957	Arabinofuranose	0.0124221	-0.226939	8.89913	7.95299	6.89897	7.44093	5.38641	7.78325	12.5574	14.4442	13.1621	11.4793	6.43824
1.08895	314.182	19.7215	Melibiose	0.0461017	-0.213153	7.89173	9.02206	7.00804	8.42691	9.48995	9.31575	7.42789	6.68748	6.33656	6.54816	8.80244
1.06324	60.9972	12.0275	Ethylamine	0.048281	-0.195616	53.1969	49.6083	38.1055	40.3449	45.1135	47.0346	36.1565	36.715	38.0668	38.9126	44.7876
1.53487	101.97	11.5511	Methanamine	0.000517121	-0.193718	52.3821	83.4148	87.7663	88.3592	68.2706	84.9791	23.3407	40.5902	53.313	27.3618	27.0056
1.17261	72.0021	7.04025	l-Valine	0.0265974	-0.192648	234.168	99.8034	70.8877	88.1728	115.54	166.764	277.769	227.623	199.061	202.662	165.65
1.58217	237.943	18.7865	N-Acetyl glucosamine	0.000454345	-0.164872	0.767819	1.25072	1.04966	0.900867	1.09396	0.85782	0.626282	0.338056	0.130138	0.376147	0.510472
1.54297	494.143	18.1611	Palmitic acid	0.000395235	0.251713	1.93751	2.5627	1.79521	2.5478	2.11014	1.9453	1.29601	0.358625	0.636916	0.973847	1.32323
1.47852	174	15.2578	Acrylic acid	0.00131185	0.264954	48.617	23.9952	66.2968	62.082	79.4388	58.6946	120.356	161.554	79.6446	149.276	123.421
1.42448	248	11.6091	á-Alanine	0.00401601	0.364818	80.2872	45.3458	16.3929	28.5186	20.5419	57.9028	146.186	95.7761	83.0829	103.577	77.6382
1.31952	132.981	19.3779	Allose	0.015668	0.370456	42.2557	72.3912	60.984	60.0331	61.1925	111.285	99.3912	68.8054	227.887	200.017	247.48
1.11317	377.18	17.0071	D-Fructose	0.0357934	0.433042	130.628	130.098	116.892	113.315	111.441	130.365	23.3727	116.709	116.086	24.3292	90.0286
1.33545	108.923	17.7729	Talose	0.00668855	0.666626	1.11148	0.834654	2.97348	1.68839	1.98268	0.516426	5.50826	5.23224	2.78033	2.77279	3.21145
1.19342	431.008	10.3916	Glyceric acid	0.0278121	0.694872	1.10775	0.988708	1.16614	1.15559	1.15409	1.054	0.789485	1.08742	0.569487	0.816235	1.05724
1.12823	292.055	13.3031	rythronic acid	0.033536	0.952345	27.6759	13.5762	27.4452	13.3763	17.9419	15.5508	128.884	81.0951	25.1382	44.729	34.7769
1.34892	337.981	18.6972	Ferulic acid	0.00809565	1.12592	0.918753	1.28991	1.26257	0.657357	1.54054	0.650885	7.85587	4.70618	2.40306	2.32916	3.71279
1.5733	231	16.1701	Citric acid	0.000182972	1.38913	415.366	199.195	441.979	219.733	414.655	245.439	747.655	655.775	670.953	752.549	574.268
1.20653	139.966	11.3115	Cadaverine	0.0399711	1.77579	5.78203	5.65459	6.10848	5.35227	5.66204	5.8512	3.69246	5.23682	5.63862	5.3274	4.87725
1.13575	121.979	10.4863	Maleic acid	0.0323341	1.909	0.203207	0.269117	2.64471	0.374685	0.578053	2.05404	1.74561	2.78599	3.71454	3.97391	1.33713
1.15511	177.982	11.6873	Cadaverine	0.0272305	2.32222	4.91295	4.13842	4.52204	3.96216	4.20881	4.98115	6.90621	5.23991	4.30759	6.24428	5.42189
1.5197	346.077	15.3057	Aconitic acid	0.000543386	2.73667	3.27099	1.88055	3.89035	1.91253	2.32153	2.09209	9.17696	8.32554	10.5887	12.2681	4.54131
1.42164	247.151	17.2247	D-Glucose	0.00252539	4.07216	280.984	288.466	270.58	287.436	267.627	270.041	255.364	261.789	263.142	243.037	254.902
1.39167	237.865	15.057	erythro-Tetrodialdose	0.00468199	5.39245	1.19909	1.26203	1.65426	1.77464	1.75397	1.48868	0.941566	1.24487	0.959788	0.781152	1.16574
1.32738	260.952	15.6814	Butanedioic acid	0.00695458	5.57056	10.454	5.1278	8.49981	5.84042	9.20407	4.77433	7.04198	16.9203	15.1731	20.3388	16.4872
1.36963	476.147	19.3334	Sedoheptulose	0.00815054	7.47019	0.13555	0.499941	0.546675	0.354371	0.513284	0.827739	0.679093	0.747271	1.84551	1.73385	1.8156
1.69757	324.874	12.5354	Pipecolic acid	0.000203519	9.23553	0	0	0.350101	0.543161	0	0	0.896602	1.24365	1.11746	0.758439	1.49682

## Sheet: rt28-lt28
VIP	mz	rt	name	ttest	fold(Lt28/Rt28)	Rt28d.2	Rt28d.3	Rt28d.4	Rt28d.5	Rt28d.6	Lt28d.1	Lt28d.2	Lt28d.3	Lt28d4	Lt28d.5	Lt28d.6
1.32627	74	11.6706	Cadaverine	0.0353511	-1.72115	133.236	128.832	609.431	817.081	648.659	2.50971	171.87	150.448	175.923	169.432	180.498
1.85134	142.973	17.7703	Talose	1.41278e-05	-1.67682	89.8191	94.798	115.37	108.26	109.015	11.134	29.2217	39.55	58.8989	24.8091	30.527
1.69697	160.9	15.735	Fructofuranoside	0.000584261	-1.67543	29.2276	51.3154	66.6317	65.4784	70.1936	10.794	12.8853	29.6856	21.2747	17.9129	13.7094
1.72987	220.997	17.5803	Glucaric acid	0.000395712	-1.65755	87.7361	126.382	143.51	155.301	174.617	10.4079	46.803	79.0949	23.6435	46.6189	54.9546
1.25718	141.996	9.94012	Proline	0.00381682	-1.46747	71.9166	72.9245	58.3268	113.974	57.4389	0.571946	16.7581	18.1357	47.4093	37.4944	42.1753
1.68942	101.97	11.5511	Methanamine	0.000609745	-1.45826	80.8731	122.143	111.182	150.389	122.442	0.880255	39.412	39.4052	64.8605	61.2895	50.5185
1.45664	140.981	12.826	Pyroglutamic acid	0.0122519	-1.04996	74.3912	114.052	107.985	145.627	114.545	1.37028	36.061	52.2784	98.8807	79.6138	54.3896
1.15826	421.127	21.3484	D-Glycero-D-gulo-Heptose	0.023824	-0.950216	5.35864	7.69011	11.334	8.04047	10.5145	0	7.69613	5.81563	3.32617	4.41745	5.41176
1.34914	61.9509	12.5363	Pipecolic acid	0.0253157	-0.911325	5.11816	5.91903	3.43267	7.12593	3.86084	2.13813	1.58627	3.56961	5.11743	2.6183	1.2125
1.37322	100.982	12.8674	4-aminobutyric acid	0.0252807	-0.91105	103.123	146.195	149.055	199.114	167.808	6.59437	55.5062	74.4808	154.212	113.922	83.6633
1.71486	237.943	18.7865	N-Acetyl glucosamine	0.000802565	-0.849188	0.920203	1.19873	1.19194	1.1059	1.01331	0.515103	0.613152	0.959699	0.463795	0.614521	0.450792
1.13876	479.083	18.1593	Palmitic acid	0.0338111	-0.737318	1.46634	1.56136	1.92363	2.24664	1.77495	0	1.54405	1.12568	1.56597	1.0162	1.20702
1.0024	73	18.8993	Inositol	0.04855	-0.585135	2292.17	1722.74	2556.6	3705.98	2784.36	859.82	1447.31	2225.96	2323.25	1706.6	1885.3
1.31444	75.9987	12.3821	Malic acid	0.0346044	-0.501948	42.8361	60.9993	63.1566	78.1116	48.2188	49.0637	44.0477	33.0034	47.4883	27.1832	47.7702
1.36408	176.898	9.63794	Phosphoric acid	0.0245363	-0.310178	45.5462	55.4869	44.6332	64.2928	52.455	43.6336	38.1179	43.0112	40.4068	39.0388	49.7694
1.2582	358.15	17.0092	D-Fructose	0.0482781	0.160324	100.206	97.3598	103.384	93.4616	97.2938	116.345	121.892	116.531	92.1759	104.876	107.578
1.16929	231.045	17.3722	d-Galactose	0.0407342	0.300088	166.404	194.08	176.191	160.741	156.811	265.442	220.46	219.272	183.029	206.615	167.27
1.43241	94.9714	16.1705	Citric acid	0.0268685	0.379523	49.2404	41.2779	49.6547	36.528	52.632	41.5942	64.1671	57.4235	66.2651	59.1536	69.4068
1.4197	393.236	17.227	D-Glucose	0.00734767	0.505025	22.4627	41.5566	25.3477	27.7588	38.6096	45.4508	45.9886	47.3836	40.6936	47.1699	38.5275
1.43216	87.9618	12.63	Cadaverine	0.0131284	0.613416	19.982	16.9244	10.0924	21.2681	17.1261	20.7505	28.1499	35.1621	26.908	22.2174	23.5812
1.3652	144.937	15.6816	Butanedioic acid	0.0313156	0.724779	93.1512	51.6081	44.052	42.8222	49.0633	56.4928	115.021	114.842	115.556	74.1	80.6586
1.53411	174	12.4536	Cadaverine	0.00569297	0.872753	702.663	553.306	316.203	762.367	609.726	1067.94	1098.79	1562.13	1015.63	836.019	889.167
1.32584	346.077	15.3057	Aconitic acid	0.030863	0.876419	5.12109	5.45149	9.41263	1.1992	3.31731	12.3131	8.29304	10.1563	9.70341	5.59385	7.91701

## Sheet: Mebanolites
name	fold(Lt7/Rt7)	fold(Lt14/Rt14)	fold(Lt21/Rt21)	fold(Lt28/Rt28)	Group
á-Alanine	0	1.52139	0.364818	0	Amino acid
Leucine	0	0.447807	0	0	Amino acid
L-Proline	0	-1.84499	0	0	Amino acid
l-Valine	1.43709	0.899233	-0.192648	0	Amino acid
phenylalanine,	-0.810725	0	0	0	Amino acid
Proline	-2.14338	0	0	-1.46747	Amino acid
Serine	1.34237	0	0	0	Amino acid
2-Keto-l-gluconic acid	0	0.572739	0	0	Organic acid
4-aminobutyric acid	-1.18841	0	0	-0.91105	Organic acid
Aconitic acid	0	1.86496	2.73667	0.876419	Organic acid
Acrylic acid	-1.8397	1.09429	0.264954	0	Organic acid
Amino isobutyric acid	-0.924411	1.11329	0	0	Organic acid
aminobutyric acid	0	-0.56512	0	0	Organic acid
Benzoic acid	-0.973818	0.492825	0	0	Organic acid
Butanedioic acid	1.11243	1.19787	5.57056	0.724779	Organic acid
Caproic acid	0	0.715983	0	0	Organic acid
Citric acid	0.548678	0.891401	1.38913	0.379523	Organic acid
Decanedioic acid	-0.790332	0	0	0	Organic acid
Ferulic acid	0	3.04521	1.12592	0	Organic acid
Galactonic acid	-0.466561	0	0	0	Organic acid
Glucaric acid	-1.68173	-2.341	-2.07966	-1.65755	Organic acid
Glyceric acid	-0.835001	0.491589	0.694872	0	Organic acid
Hexanohydroxamic acid	-0.692532	0.848224	0	0	Organic acid
Itaconic acid	0	1.69986	0	0	Organic acid
Maleic acid	0	0	1.909	0	Organic acid
Malic acid	0.784971	-0.952882	-2.19758	-0.501948	Organic acid
Methylmaleic acid	-0.87323	0.942622	0	0	Organic acid
Oxalic acid	-0.732115	0.395715	-0.356765	0	Organic acid
Palmitic acid	-0.611524	-0.663897	0.251713	-0.737318	Organic acid
Phosphoric acid	0	0.418248	0	-0.310178	Organic acid
Pipecolic acid	0	2.11822	9.23553	-0.911325	Organic acid
Pyroglutamic acid	-0.939497	-0.924081	-0.58153	-1.04996	Organic acid
Stearic acid	-1.66928	2.13052	0	0	Organic acid
Terephthalic acid	0	-1.56714	0	0	Organic acid
Allose	-0.507542	0.512809	0.370456	0	Sugar
Arabinofuranose	0	0.947845	-0.226939	0	Sugar
D-Fructose	-0.205032	-0.197608	0.433042	0.160324	Sugar
d-Galactose	-0.465434	-0.176087	-1.04262	0.300088	Sugar
D-Glucose	0.171119	-0.149232	4.07216	0.505025	Sugar
D-Glycero-D-gulo-Heptose	0	0.892662	-0.646599	-0.950216	Sugar
d-Mannose	0	-0.230997	-0.923368	0	Sugar
d-Ribose	0	1.32247	0	0	Sugar
d-Xylose	0	-1.84073	0	0	Sugar
Inositol	0	0.40673	0	-0.585135	Sugar
Melibiose	0	0	-0.213153	0	Sugar
N-Acetyl glucosamine	0	0	-0.164872	-0.849188	Sugar
Sedoheptulose	0	0.69789	7.47019	0	Sugar
sucrose	0	0	-2.63408	0	Sugar
Talose	-1.85388	-0.785148	0.666626	-1.67682	Sugar
Xylose	0	0.778107	0	0	Sugar
1,4-Bis(hydroxy)cyclohexene	-0.478458	0.893518	0	0
1-Monopalmitin ether	0	0	-0.954282	0
2-Amino-4-methylpentanamide	-0.901262	0	0	0
2-Furylmethoxy	-0.704465	0	0	0
2-O-Glycerol-à-d-galactopyranoside	0	1.18286	0	0
4-Ketoglucose	-1.84483	2.69742	0	0
à-hydroxylcyclohexene	-0.788275	0.411862	0	0
Cadaverine	-0.534568	0.413394	-1.69482	0.872753
cytosine	-0.78845	0.541096	0	0
erythro-Tetrodialdose	0	0	5.39245	0
ethanol amine	0	0.465611	0	0
Ethylamine	-0.320001	0.255607	-0.195616	0
Ethylene glycol	-0.368643	0.484493	0	0
Fructofuranoside	0	0	0	-1.67543
Mannitol	-1.04247	-0.878338	0	0
Methanamine	-0.651933	0.405258	-0.193718	-1.45826
Myo-Inositol	-0.353598	0	0	0
N-Acetylglutamine	-0.587365	0	0	0
propylamine	-0.679822	0.549963	0	0
propylphosphate	0	0.572899	0	0
Ribitol	0	-1.60233	-1.31421	0
rythronic acid	0	0	0.952345	0
