# Supplementary material for: Integrative comparative analyses of metabolite and transcript profiles uncovers complex regulatory network in tomato (Solanum lycopersicum L.) fruit undergoing chilling injury
Source: Sci Rep. 2019 Mar 14;9:4470. doi: 10.1038/s41598-019-41065-9 (PMC6418210; doi:10.1038/s41598-019-41065-9)
Supplement: Supplementary file 3 — Supplementary Table S2 [file 41598_2019_41065_MOESM3_ESM.xlsx]

## Sheet: Sheet1
Enzyme	Name	Description	Primer
Amino Acid
2.2.1.6	Solyc11g008780.1-F	acetolactate synthase small subunit 1	TAACTCCTTCTTCGCCTGC
	Solyc11g008780.1-R		CAAACCAACAGCAAGTGACTC
2.6.1.2	Solyc06g063090.2-F	alanine aminotransferase 2-like	CGTTTCTTCTCCGCTCTTCC
	Solyc06g063090.2-R		TCTCCACGAACAGCATACTCA
2.6.1.42	Solyc03g043880.2-F	branched-chain-amino-acid aminotransferase 5	AAGTGTGACAAACGAAACGG
	Solyc03g043880.2-R		TGGTGGCAAGTAGGATTCC
4.3.1.19	Solyc10g083760.1-F	chloroplast threonine deaminase 1 precursor	CGGGTATGAGTATCTGACGA
	Solyc10g083760.1-R		TCCCAATCTTTCTGACAGC
Sugar and Organic Acid
1.2.4.1_2	Solyc04g008590.2-F	pyruvate dehydrogenase E1 component subunit	GCACTAACCTCAGCCAGTTC
	Solyc04g008590.2-R		CGTCCATTCAAACCATAGC
1.2.4.1_1	Solyc12g009400.1-F	pyruvate dehydrogenase E1 component subunit	GGTGTTTATGCTGTTTCTGAGG
	Solyc12g009400.1-R		CAACTCCAACCCTTCATCCT
2.2.1.1	Solyc10g018300.1-F	transketolase	TGGCTCATCTTCTTCCTCTT
	Solyc10g018300.1-R		AAGTGCTGTTTAGTGACGGTAG
2.3.3.8_2	Solyc01g059880.2-F	ATP-citrate synthase	CCATCAAAGTTGCGGCTA
	Solyc01g059880.2-R		GCTGGACCAATAACCACCTTA
2.3.3.8_1	Solyc05g005160.2-F	ATP-citrate synthase	CAAGCGTGGAAAGAGTGGA
	Solyc05g005160.2-R		TGAAGGTTGTGATGGGACC
5.1.3.1	Solyc03g115820.2-F	ribulose-phosphate 3-epimerase	ACAATCAATGGCGACTGC
	Solyc03g115820.2-R		CTCCTGGTGAAAGTGAGTGAAT
5.3.1.6	Solyc05g008370.1-F	probable ribose-5-phosphate isomerase 2	GCTGTTTCACTTGGTATCCCT
	Solyc05g008370.1-R		AATGACCCTCCTCTCCCTTTA
1.1.1.22	Solyc02g088680.1-F	UDP-glucose 6-dehydrogenase 2	CACTGACTTGTTGTTTCACGG
	Solyc02g088680.1-R		AGGACCAAATCCAGAGGGA
1.1.1.42	Solyc01g005560.2-F	isocitrate dehydrogenase	GGAGCCCTAATGGGACAAT
	Solyc01g005560.2-R		TCCAACCTGGGACAAGTCT
2.3.1.12	Solyc05g009530.2-F	dihydrolipoyllysine-residue acetyltransferase component 4 of pyruvate dehydrogenase complex	TGGTTTCTTCTGATGAGCCG
	Solyc05g009530.2-R		TAATCCGTCCAAATGGGC
5.4.2.12	Solyc06g074510.2-F	probable 2-carboxy-D-arabinitol-1-phosphatase	TGTGGAAACGAAGCAGATACC
	Solyc06g074510.2-R		CCAGATTGGTCCCATAAAGATG
Fatty Acid
1.3.3.6_1	Solyc10g076600.1-F	acyl-coenzyme A oxidase 4	GGGTATGGTTGTCCAGGTTT
	Solyc10g076600.1-R		AGTGAGCATTGCCAAAGATG
1.3.3.6_2	Solyc10g085200.1-F	acyl-coenzyme A oxidase 4	ACTGGAAGTGCTGTTGCTGC
	Solyc10g085200.1-R		CCACATAGCCCAATAGTGAGC
1.3.1.93	Solyc11g006300.1-F	very-long-chain enoyl-CoA reductase-like	CAAGAGACTGTTTGAGGTCC
	Solyc11g006300.1-R		TGGTGATTGTGGAGAGGA
2.3.1.39	Solyc01g006980.2-F	malonyl-CoA-acyl carrier protein transacylase	CTCCCTAACTGAACAATGAGC
	Solyc01g006980.2-R		TCCAACGGAAATGCTACTC
6.3.4.14_2	Solyc01g008330.2-F	biotin carboxyl carrier protein of acetyl-CoA carboxylase 1	CTTGTGTTGCGGTTTATTCG
	Solyc01g008330.2-R		CGACTGATTACTTGGTGCTTCT
6.3.4.14_1	Solyc06g069530.2-F	biotin carboxyl carrier protein of acetyl-CoA carboxylase 1	CAAAGCCTAAATCCTCACATCC
	Solyc06g069530.2-R		CTGGACCTTGTCACCTACCTT
1.1.1.100_2	Solyc06g071070.1-F	short-chain type dehydrogenase/reductase-like	AGGGACAGGGATAACGGTGA
	Solyc06g071070.1-R		TGGACACTCATCAATCGCCT
1.1.1.100_1	Solyc06g071910.2-F	short-chain type dehydrogenase/reductase-like	CGGTTGTTATTGTCACTGGAG
	Solyc06g071910.2-R		CTTTGGAAACTTCTTCTGCCTC
