# Supplementary material for: Integrative comparative analyses of metabolite and transcript profiles uncovers complex regulatory network in tomato (Solanum lycopersicum L.) fruit undergoing chilling injury
Source: Sci Rep. 2019 Mar 14;9:4470. doi: 10.1038/s41598-019-41065-9 (PMC6418210; doi:10.1038/s41598-019-41065-9)
Supplement: Supplementary file 4 — Supplementary Table S3 [file 41598_2019_41065_MOESM4_ESM.xlsx]

## Sheet: Up_GO and KEGG
Category	Term	Name	Count	PValue	Genes
GOTERM_BP_DIRECT	GO:0006270	DNA replication initiation	6	0.0020704	460368138, 460367064, 460370042, 460373595, 460374616, 460386378
GOTERM_BP_DIRECT	GO:0052696	flavonoid glucuronidation	16	0.00237568	460394872, 460410934, 460413878, 460369460, 460396175, 460374714, 460378310, 460378617, 460399057, 460414347, 460411200, 460415360, 460397862, 460375758, 460397864, 460410132
GOTERM_BP_DIRECT	GO:0015979	photosynthesis	11	0.00246061	460374802, 460407317, 460382195, 350536937, 460369536, 460412224, 460392853, 460375240, 460367516, 460403300, 460372520
GOTERM_BP_DIRECT	GO:0009813	flavonoid biosynthetic process	16	0.00419928	460394872, 460410934, 460413878, 460369460, 460396175, 460374714, 460378310, 460378617, 460399057, 460414347, 460411200, 460415360, 460397862, 460375758, 460397864, 460410132
GOTERM_BP_DIRECT	GO:0009735	response to cytokinin	6	0.00563474	460386364, 460400830, 460384614, 460372931, 460414390, 460367196
GOTERM_BP_DIRECT	GO:0000103	sulfate assimilation	7	0.015144	460375329, 460376468, 460397066, 460412945, 460407737, 460365282, 460368495
GOTERM_BP_DIRECT	GO:0006541	glutamine metabolic process	5	0.0204919	350535208, 460373593, 460412934, 460389532, 460404279
GOTERM_BP_DIRECT	GO:0009693	ethylene biosynthetic process	4	0.0216275	350539317, 460412275, 398992, 350535240
GOTERM_BP_DIRECT	GO:0009773	photosynthetic electron transport in photosystem I	3	0.0418507	460404590, 460405912, 460414390
GOTERM_CC_DIRECT	GO:0009535	chloroplast thylakoid membrane	33	1.17306e-09	460395280, 460401905, 460392853, 460399940, 460414063, 460372931, 460375240, 460405581, 460412906, 460386078, 460392547, 460412166, 460404590, 460412441, 460386478, 460367196, 460400830, 460410611, 460412224, 460397066, 460373820, 460380892, 460397518, 407970998, 460365166, 460374193, 460401970, 460409899, 460404323, 460412884, 460414390, 460385413, 460404769
GOTERM_CC_DIRECT	GO:0009570	chloroplast stroma	31	1.44569e-07	460399014, 460388554, 460380509, 460391987, 350535372, 460391803, 460372931, 460372917, 460386845, 460395310, 460386364, 460381848, 460400249, 460365477, 460367196, 460375002, 460369222, 33327349, 460400830, 460396846, 460373224, 460397388, 460386508, 460397518, 460400764, 460405820, 460372963, 460365166, 460374193, 460401970, 460365282
GOTERM_CC_DIRECT	GO:0009941	chloroplast envelope	28	1.53776e-07	460388554, 460380509, 460391987, 460391803, 460391607, 460372931, 460412906, 460372917, 460377845, 460395310, 460386364, 460392547, 460367196, 460400830, 460410611, 460396846, 460412224, 460405912, 460373820, 460397388, 460386508, 407970998, 460372963, 460404323, 460412884, 460414390, 460404769, 460393982
GOTERM_CC_DIRECT	GO:0009507	chloroplast	43	9.45959e-06	460379045, 460374898, 460402283, 460372421, 350535370, 460394059, 350535372, 460377578, 460369363, 460412661, 460381073, 350537825, 460386550, 460375557, 460383313, 460383319, 460409818, 460391395, 460409230, 460395434, 460407737, 33327349, 460400830, 460380407, 460371430, 460365437, 460367020, 460368458, 460377048, 460405557, 407970969, 460384221, 460401123, 460382195, 460386605, 350536877, 4603…
GOTERM_CC_DIRECT	GO:0009654	photosystem II oxygen evolving complex	7	0.000284702	460382195, 350536937, 460369536, 460375240, 460367516, 460403300, 460372520
GOTERM_CC_DIRECT	GO:0042555	MCM complex	4	0.00152766	460367064, 460370042, 460373595, 460374616
GOTERM_CC_DIRECT	GO:0043231	intracellular membrane-bounded organelle	19	0.00301064	460394872, 460410934, 460413878, 460369460, 460396175, 460374714, 460378310, 460399057, 460378617, 460414347, 460412655, 460411200, 460377961, 460415360, 460397862, 460375758, 460397864, 460414887, 460410132
GOTERM_CC_DIRECT	GO:0009579	thylakoid	6	0.00386195	460400764, 460368227, 460386364, 460380509, 460405212, 33327349
GOTERM_CC_DIRECT	GO:0019898	extrinsic component of membrane	6	0.00484307	460382195, 350536937, 460369536, 460375240, 460367516, 460372520
GOTERM_CC_DIRECT	GO:0010319	stromule	4	0.0251645	460400830, 460380509, 460391607, 460414390
GOTERM_CC_DIRECT	GO:0005829	cytosol	39	0.0255962	460380509, 350535370, 460409317, 460391803, 460390471, 460374714, 460373568, 460389532, 460409786, 460369550, 460388458, 460386619, 460400249, 350535787, 460368541, 460412934, 460391395, 460400151, 460395434, 460402044, 460374888, 460400830, 460385918, 460370042, 460368122, 460399329, 460405910, 460380925, 460366268, 460409293, 460405557, 460369438, 460379935, 460370262, 350535302, 460394729, 460…
GOTERM_MF_DIRECT	GO:0003678	DNA helicase activity	4	0.00154829	460367064, 460370042, 460373595, 460374616
GOTERM_MF_DIRECT	GO:0080043	quercetin 3-O-glucosyltransferase activity	13	0.00460606	460413878, 460369460, 460396175, 460374714, 460378617, 460399057, 460378310, 460414347, 460415360, 460397862, 460375758, 460397864, 460410132
GOTERM_MF_DIRECT	GO:0080044	quercetin 7-O-glucosyltransferase activity	13	0.00460606	460413878, 460369460, 460396175, 460374714, 460378617, 460399057, 460378310, 460414347, 460415360, 460397862, 460375758, 460397864, 460410132
GOTERM_MF_DIRECT	GO:0016671	oxidoreductase activity, acting on a sulfur group of donors, disulfide as acceptor	7	0.0131548	460397066, 460412945, 350538397, 460371578, 460407737, 460365282, 460368495
GOTERM_MF_DIRECT	GO:0003824	catalytic activity	14	0.0183008	460374898, 350539317, 460391803, 460391607, 460382326, 460406468, 460390273, 460379935, 460374612, 350535771, 460409818, 460392505, 460379888, 460394398
GOTERM_MF_DIRECT	GO:0030170	pyridoxal phosphate binding	12	0.0428887	460377734, 350539317, 460399165, 350538351, 460405699, 460386770, 460400249, 460409818, 460392505, 460379888, 460372325, 460390273
KEGG_PATHWAY	sly01200	Carbon metabolism	34	5.41231e-06	460380509, 460401720, 460391987, 460377578, 460379527, 460375513, 350537825, 460367297, 460381210, 460370090, 350535787, 460382243, 460391395, 460392505, 460395434, 460406209, 460365435, 460400830, 460365419, 460396820, 460400709, 460365268, 460412655, 460386508, 460382326, 460409293, 460405557, 460405701, 460399165, 460393962, 460370413, 350538149, 460386350, 460372325
KEGG_PATHWAY	sly00710	Carbon fixation in photosynthetic organisms	16	1.22647e-05	460400830, 460380509, 460401720, 460377578, 460396820, 460405701, 350537825, 460375513, 460405557, 460370090, 460382243, 350538149, 460386350, 460392505, 460395434, 460406209
KEGG_PATHWAY	sly00195	Photosynthesis	15	0.00012355	460374802, 460407331, 460412224, 460392853, 460375240, 460373820, 460397969, 460376454, 460403300, 350536937, 460373374, 350537877, 460414390, 460385413, 460372520
KEGG_PATHWAY	sly01100	Metabolic pathways	137	0.000157599	460380509, 460378363, 460374831, 460409317, 460402345, 460391987, 460410432, 460373667, 460375240, 350538439, 460367709, 460381073, 350537825, 460381210, 460369393, 460395332, 460388681, 460400151, 460392505, 460413296, 460395434, 460372929, 460401710, 460409770, 350535531, 460365268, 460405910, 460397969, 460386508, 460409293, 460412512, 460376468, 460370413, 460414390, 460412924, 460372325, 460…
KEGG_PATHWAY	sly01130	Biosynthesis of antibiotics	40	0.00124677	460380509, 460401720, 460409317, 460391987, 460410432, 460387946, 460379527, 460373667, 350538439, 460375513, 460367667, 460370090, 460400249, 350535787, 460388681, 460414887, 460391395, 460406209, 460365435, 460377734, 460385918, 460369186, 460396820, 460392743, 460400709, 460373224, 460365268, 460386508, 460412655, 460382326, 460366268, 460405701, 460409293, 460383410, 460399165, 460376468, 460…
KEGG_PATHWAY	sly01230	Biosynthesis of amino acids	23	0.00632388	460365435, 460380509, 460377734, 460409317, 460401710, 460391803, 460396820, 460379527, 460400709, 460375513, 460405701, 460399165, 460405699, 460370090, 460400249, 460381097, 460386350, 460414887, 460391395, 460392505, 460372325, 460367196, 460406209
KEGG_PATHWAY	sly03030	DNA replication	8	0.0122849	460400229, 460367064, 460413751, 460370042, 460373595, 460374616, 460394678, 350538217
KEGG_PATHWAY	sly00030	Pentose phosphate pathway	8	0.0186627	460380509, 460401720, 460393962, 460370090, 460400709, 460386350, 460375513, 460406209
KEGG_PATHWAY	sly01110	Biosynthesis of secondary metabolites	76	0.0272918	350539317, 460380509, 460374831, 460409317, 460402345, 460391987, 460391803, 460410432, 460387946, 350538439, 460406614, 460381210, 460395332, 460400249, 460406379, 460414887, 460391395, 460413296, 460391525, 460367293, 460406209, 460401710, 460409770, 460396846, 350535531, 460392743, 460373224, 460365268, 460405910, 460412655, 460386508, 460409293, 460411836, 460376730, 460408995, 460370413, 460…
KEGG_PATHWAY	sly00920	Sulfur metabolism	6	0.0393473	460375329, 460376468, 460372217, 460412924, 350538397, 460371578
