# Supplementary material for: Integrative comparative analyses of metabolite and transcript profiles uncovers complex regulatory network in tomato (Solanum lycopersicum L.) fruit undergoing chilling injury
Source: Sci Rep. 2019 Mar 14;9:4470. doi: 10.1038/s41598-019-41065-9 (PMC6418210; doi:10.1038/s41598-019-41065-9)
Supplement: Supplementary file 5 — Supplementary Table S4 [file 41598_2019_41065_MOESM5_ESM.xlsx]

## Sheet: Down_GO and KEGG
Category	Term	Name	Count	PValue	Genes
GOTERM_BP_DIRECT	GO:0046777	protein autophosphorylation	9	0.00198196	100316879, 101256827, 101246189, 101249955, 101246133, 544243, 101265432, 101263465, 101260188
GOTERM_BP_DIRECT	GO:0016132	brassinosteroid biosynthetic process	7	0.00305592	101245605, 101249565, 101254720, 100037489, 101266767, 543801, 101248602
GOTERM_BP_DIRECT	GO:0018105	peptidyl-serine phosphorylation	10	0.00417596	100316879, 101256827, 101246189, 101249955, 101263886, 101246133, 544243, 101263465, 101260188, 101258260
GOTERM_BP_DIRECT	GO:0071555	cell wall organization	14	0.00470354	101260024, 101246582, 101260851, 101246863, 101258345, 101264974, 101258632, 543914, 101258926, 543916, 544100, 101261539, 101248382, 101261310
GOTERM_BP_DIRECT	GO:0042546	cell wall biogenesis	7	0.00613899	544100, 101260851, 101258345, 101258926, 543914, 101258632, 543916
GOTERM_BP_DIRECT	GO:0010411	xyloglucan metabolic process	7	0.00613899	544100, 101260851, 101258345, 101258926, 543914, 101258632, 543916
GOTERM_BP_DIRECT	GO:0009738	abscisic acid-activated signaling pathway	10	0.00645028	100316879, 101256827, 101246189, 101249955, 101246133, 544243, 101246807, 101263465, 101258963, 101260188
GOTERM_BP_DIRECT	GO:0009408	response to heat	5	0.0162734	101248484, 101251928, 101258610, 101249164, 778305
GOTERM_BP_DIRECT	GO:0035556	intracellular signal transduction	13	0.0191209	101249955, 101246133, 101265432, 543866, 101263465, 100316879, 101256827, 101246189, 101256961, 101263886, 544243, 101253529, 101260188
GOTERM_BP_DIRECT	GO:0032259	methylation	8	0.023571	101244948, 101254967, 101251208, 101252433, 101252680, 101267731, 101261439, 101264521
GOTERM_BP_DIRECT	GO:0009833	plant-type primary cell wall biogenesis	4	0.0288125	101260024, 101246863, 101248382, 101261539
GOTERM_CC_DIRECT	GO:0005802	trans-Golgi network	21	8.92338e-08	101253168, 101251070, 101257419, 101267858, 101252680, 101247771, 100736441, 101256985, 101261330, 101266358, 101254967, 101244948, 101250314, 101251208, 101260313, 101252433, 101253532, 101261439, 101266283, 101262647, 101264521
GOTERM_CC_DIRECT	GO:0005768	endosome	17	2.66453e-05	101253168, 101251070, 101267858, 101252680, 101247771, 100736441, 101256985, 101266358, 101254967, 101250314, 101251208, 101244948, 101260313, 101252433, 101261439, 101266283, 101264521
GOTERM_CC_DIRECT	GO:0016021	integral component of membrane	212	0.00142223	101262073, 101256196, 101267739, 101263325, 101258229, 101258027, 101260885, 101258328, 101252931, 101267731, 101248930, 101251928, 101250144, 101245605, 101256794, 101268569, 101255264, 101257475, 101267183, 101261601, 101253146, 101262898, 101257460, 101263331, 101245000, 101256522, 101243886, 101263606, 101268147, 101266358, 101261754, 101251697, 101247562, 101266168, 101259083, 101267858, 101…
GOTERM_CC_DIRECT	GO:0009505	plant-type cell wall	13	0.0112918	101247502, 101258638, 101262285, 100134886, 101252344, 101250637, 543517, 778302, 101254967, 101247352, 101262200, 101261439, 101244954
GOTERM_CC_DIRECT	GO:0005886	plasma membrane	47	0.0120158	101259239, 101249955, 101260024, 101265569, 101246133, 101260861, 101265432, 101265882, 101258328, 101267858, 101267476, 101263465, 101247359, 100316879, 101248167, 101256046, 101261330, 543528, 101266204, 101260794, 101248048, 101251310, 101251132, 101260188, 101264283, 101264718, 101246092, 101267140, 101268273, 101246863, 101267829, 101249303, 100527971, 101248922, 101256827, 101251796, 101246…
GOTERM_CC_DIRECT	GO:0005794	Golgi apparatus	17	0.0212357	101260024, 101256196, 101265190, 101259585, 101246863, 101268242, 101260313, 101253464, 101249076, 101251789, 101267076, 101261539, 101248382, 101254524, 101265331, 101250291, 101254314
GOTERM_CC_DIRECT	GO:0009506	plasmodesma	14	0.0469147	101247502, 101264718, 101263336, 101268273, 100134886, 101252344, 101250637, 101265522, 778302, 101266204, 101247352, 101252433, 101265984, 101254167
GOTERM_MF_DIRECT	GO:0005509	calcium ion binding	24	0.000416294	101251823, 101249955, 101265171, 101246133, 101245711, 101263533, 101249303, 101245000, 543942, 101256237, 101250358, 101247359, 101243870, 101255542, 100316879, 101256827, 101251928, 101266981, 543821, 544243, 101257476, 101266168, 101252752, 101260188
GOTERM_MF_DIRECT	GO:0005516	calmodulin binding	8	0.00204891	100316879, 101256827, 101246189, 101249955, 101246133, 544243, 101263465, 101260188
GOTERM_MF_DIRECT	GO:0004683	calmodulin-dependent protein kinase activity	8	0.00204891	100316879, 101256827, 101246189, 101249955, 101246133, 544243, 101263465, 101260188
GOTERM_MF_DIRECT	GO:0009931	calcium-dependent protein serine/threonine kinase activity	8	0.00204891	100316879, 101256827, 101246189, 101249955, 101246133, 544243, 101263465, 101260188
GOTERM_MF_DIRECT	GO:0005524	ATP binding	96	0.00446838	101249958, 101249955, 101262073, 101245258, 101250181, 101246297, 100303774, 101265419, 101247583, 101259710, 101267476, 101268335, 101244446, 101263465, 101246936, 101248930, 101245480, 101267733, 100316879, 101246342, 101249146, 101256046, 101258610, 101260794, 101244788, 101250763, 101261474, 101260188, 101265073, 101262800, 101254752, 101254276, 101253143, 101263336, 543660, 101249324, 101255…
GOTERM_MF_DIRECT	GO:0016762	xyloglucan:xyloglucosyl transferase activity	7	0.00689132	544100, 101260851, 101258345, 101258926, 543914, 101258632, 543916
GOTERM_MF_DIRECT	GO:0016790	thiolester hydrolase activity	3	0.0165515	101264960, 101260474, 101249278
GOTERM_MF_DIRECT	GO:0008757	S-adenosylmethionine-dependent methyltransferase activity	9	0.0333682	101264002, 101244948, 101254967, 101251208, 101252433, 101252680, 101267731, 101261439, 101264521
GOTERM_MF_DIRECT	GO:0016759	cellulose synthase activity	4	0.0374447	101260024, 101246863, 101248382, 101261539
GOTERM_MF_DIRECT	GO:0016702	oxidoreductase activity, acting on single donors with incorporation of molecular oxygen, incorporation of two atoms of oxygen	5	0.0445045	544009, 543997, 543935, 543994, 101266174
GOTERM_MF_DIRECT	GO:0003700	transcription factor activity, sequence-specific DNA binding	34	0.0476227	101268780, 101257995, 101246812, 100134883, 101246484, 101254031, 100037502, 101258194, 543855, 101248897, 101263697, 101267746, 543714, 101246442, 101267315, 101243963, 101246895, 101264719, 101254274, 101263186, 543867, 543866, 543618, 100736444, 101249381, 101268109, 101266334, 101252194, 101263542, 101246746, 778199, 101263251, 101245633, 543826
KEGG_PATHWAY	sly04626	Plant-pathogen interaction	25	6.73174e-06	101249955, 101246133, 101243870, 100316879, 101251928, 101258194, 101257476, 100736484, 101257475, 101257927, 101260188, 543900, 101245711, 101256237, 101249560, 543942, 101250084, 543903, 101256827, 101252395, 544243, 101249567, 543720, 778199, 101263667
KEGG_PATHWAY	sly00330	Arginine and proline metabolism	9	0.0133335	101260014, 543960, 778331, 101246711, 544177, 101267095, 101253022, 101244094, 101262682
KEGG_PATHWAY	sly00905	Brassinosteroid biosynthesis	4	0.029545	101245605, 101260816, 100037489, 543801
KEGG_PATHWAY	sly00062	Fatty acid elongation	6	0.0313664	101264960, 101255347, 101260474, 101263606, 101266659, 101252120
KEGG_PATHWAY	sly00520	Amino sugar and nucleotide sugar metabolism	13	0.0392951	101263958, 101246582, 101257808, 101251855, 101245851, 543517, 101250314, 101266358, 101248179, 101267862, 101244155, 101249663, 101261310
