# Supplementary material for: Integrative comparative analyses of metabolite and transcript profiles uncovers complex regulatory network in tomato (Solanum lycopersicum L.) fruit undergoing chilling injury
Source: Sci Rep. 2019 Mar 14;9:4470. doi: 10.1038/s41598-019-41065-9 (PMC6418210; doi:10.1038/s41598-019-41065-9)
Supplement: Supplementary file 6 — Supplementary Table S5 [file 41598_2019_41065_MOESM6_ESM.xlsx]

## Sheet: Sheet1
Block	BinCode	BinName	Solyc_ID	Description	Fold Change (Day 7)
A	10.5.4	cell wall.cell wall proteins.HRGP	solyc11g071340.1.1	weakly similar to ( 119) AT3G22440 | Symbols: | hydroxyproline-rich glycoprotein family protein | chr3:7959854-7961886 FORWARDweakly similar to ( 127) loc_os03g58070 12003.m10719 protein hydroxyproline-rich glycoprotein, putative, expressedFrigida evidence_code:10F0H1E0IEG genomic_reference:SL2.40ch11 gene_region:51937363-51942097 transcript_region:SL2.40ch11:51937363..51942097- functional_descri…	1.243
	10.5.4	cell wall.cell wall proteins.HRGP	solyc08g078290.1.1	very weakly similar to (83.6) AT4G16790 | Symbols: | hydroxyproline-rich glycoprotein family protein | chr4:9451747-9453168 REVERSE evidence_code:10F0H1E0IEG genomic_reference:SL2.40ch08 gene_region:59263206-59264678 transcript_region:SL2.40ch08:59263206..59264678+ functional_description:"Glycoprotein homolog (AHRD V1 *-*- Q8LCM1_ARATH)"	4.524
	10.5.1.1	cell wall.cell wall proteins.AGPs.AGP	solyc01g091530.2.1	moderately similar to ( 355) AT3G60900 | Symbols: FLA10 | FLA10 | chr3:22499573-22500841 REVERSEmoderately similar to ( 314) loc_os04g48490 12004.m09785 protein fasciclin-like arabinogalactan protein 10 precursor, putative, expressed genomic_reference:SL2.40ch01 gene_region:76909578-76911211 transcript_region:SL2.40ch01:76909578..76911211- go_terms:GO:0005516 functional_description:"Fasciclin-lik…	-1.415
	10.5.1.1	cell wall.cell wall proteins.AGPs.AGP	solyc07g045440.1.1	moderately similar to ( 384) AT4G12730 | Symbols: FLA2 | FLA2 (FASCICLIN-LIKE ARABINOGALACTAN 2) | chr4:7491598-7492809 REVERSEmoderately similar to ( 295) loc_os08g23180 12008.m06339 protein fasciclin-like arabinogalactan protein 8 precursor, putative, expressed evidence_code:10F0H1E1IEG genomic_reference:SL2.40ch07 gene_region:55861244-55862473 transcript_region:SL2.40ch07:55861244..55862473- f…	5.911
	10.5.3	cell wall.cell wall proteins.LRR	solyc12g006980.1.1	highly similar to ( 583) AT3G24480 | Symbols: | leucine-rich repeat family protein / extensin family protein | chr3:8901154-8902638 REVERSEweakly similar to ( 119) RPK1_IPONI Receptor-like protein kinase precursor (EC 2.7.11.1) - Ipomoea nil (Japanese morning glory) (Pharbitis nil)moderately similar to ( 409) loc_os01g08470 12001.m07472 protein protein binding protein, putative, expressed PRK0564…	-3.378
B	3.2.1	minor CHO metabolism.trehalose.TPS	solyc08g076650.2.1	nearly identical (1422) AT4G17770 | Symbols: ATTPS5, TPS5 | ATTPS5; protein binding / transferase, transferring glycosyl groups / trehalose-phosphatase | chr4:9877055-9880084 FORWARDnearly identical (1238) loc_os09g23350 12009.m05492 protein ATTPS6, putative, expressed Glyco_transf_20 OtsA PRK10117 Trehalose_PPase OtsB genomic_reference:SL2.40ch08 gene_region:57751195-57756640 transcript_region:S…	-1.366
	3.2.1	minor CHO metabolism.trehalose.TPS	solyc07g062140.2.1	nearly identical (1465) AT1G78580 | Symbols: ATTPS1, TPS1 | ATTPS1 (TREHALOSE-6-PHOSPHATE SYNTHASE); alpha,alpha-trehalose-phosphate synthase (UDP-forming)/ transferase, transferring glycosyl groups | chr1:29552495-29557482 REVERSEnearly identical (1280) loc_os05g44210 12005.m83931 protein alpha,alpha-trehalose-phosphate synthase, putative, expressed Glyco_transf_20 OtsA PRK10117 Trehalose_PPase …	-3.027
	3.2.3	minor CHO metabolism.trehalose.potential TPS/TPP	solyc08g076650.2.1	nearly identical (1422) AT4G17770 | Symbols: ATTPS5, TPS5 | ATTPS5; protein binding / transferase, transferring glycosyl groups / trehalose-phosphatase | chr4:9877055-9880084 FORWARDnearly identical (1238) loc_os09g23350 12009.m05492 protein ATTPS6, putative, expressed Glyco_transf_20 OtsA PRK10117 Trehalose_PPase OtsB genomic_reference:SL2.40ch08 gene_region:57751195-57756640 transcript_region:S…	-1.366
C	3.3	minor CHO metabolism.sugar alcohols	solyc07g006780.2.1	highly similar to ( 986) AT4G30310 | Symbols: | ribitol kinase, putative | chr4:14831913-14835092 FORWARDhighly similar to ( 917) loc_os02g08130 12002.m33998 protein carbohydrate kinase, putative, expressed AraB PRK04123 XylB FGGY_N PRK10331 genomic_reference:SL2.40ch07 gene_region:1624309-1635750 transcript_region:SL2.40ch07:1624309..1635750- go_terms:GO:0005975 functional_description:"Glycerol …	-2.058
D	3.4.2	minor CHO metabolism.myo-inositol.InsP-Kinases	solyc04g080670.2.1	moderately similar to ( 396) AT5G42810 | Symbols: ATIPK1 | ATIPK1 (Inositol-pentakisphosphate 2-kinase 1); inositol pentakisphosphate 2-kinase/ inositol tetrakisphosphate 2-kinase | chr5:17167073-17169337 FORWARDmoderately similar to ( 370) loc_os04g56580 12004.m10547 protein expressed protein DUF941 genomic_reference:SL2.40ch04 gene_region:62374139-62376875 transcript_region:SL2.40ch04:62374139.…	-1.394
	3.4.3	minor CHO metabolism.myo-inositol.InsP Synthases	solyc04g054740.2.1	highly similar to ( 929) AT5G10170 | Symbols: ATMIPS3, MIPS3 | MIPS3 (MYO-INOSITOL-1-PHOSTPATE SYNTHASE 3); binding / catalytic/ inositol-3-phosphate synthase | chr5:3187538-3190161 REVERSEhighly similar to ( 986) INO1_TOBAC Inositol-3-phosphate synthase (EC 5.5.1.4) (Myo-inositol-1-phosphate synthase) (MI-1-P synthase) (IPS) - Nicotiana tabacum (Common tobacco)highly similar to ( 908) loc_os03g0…	2.739
	3.4.3	minor CHO metabolism.myo-inositol.InsP Synthases	solyc04g050820.1.1	highly similar to ( 524) AT4G39800 | Symbols: MI-1-P SYNTHASE, MIPS1, ATMIPS1 | MIPS1 (MYO-INOSITOL-1-PHOSTPATE SYNTHASE 1); inositol-3-phosphate synthase | chr4:18469659-18471893 REVERSEhighly similar to ( 555) INO1_TOBAC Inositol-3-phosphate synthase (EC 5.5.1.4) (Myo-inositol-1-phosphate synthase) (MI-1-P synthase) (IPS) - Nicotiana tabacum (Common tobacco)highly similar to ( 529) loc_os03g092…	2.602
	3.4.3	minor CHO metabolism.myo-inositol.InsP Synthases	solyc05g051850.2.1	highly similar to ( 943) AT5G10170 | Symbols: ATMIPS3, MIPS3 | MIPS3 (MYO-INOSITOL-1-PHOSTPATE SYNTHASE 3); binding / catalytic/ inositol-3-phosphate synthase | chr5:3187538-3190161 REVERSEhighly similar to ( 986) INO1_TOBAC Inositol-3-phosphate synthase (EC 5.5.1.4) (Myo-inositol-1-phosphate synthase) (MI-1-P synthase) (IPS) - Nicotiana tabacum (Common tobacco)highly similar to ( 937) loc_os03g0…	4.524
	3.4.4	minor CHO metabolism.myo-inositol.myo inositol oxygenases	solyc06g062430.2.1	moderately similar to ( 441) AT1G14520 | Symbols: MIOX1 | MIOX1 (MYO-INISITOL OXYGENASE); inositol oxygenase/ oxidoreductase | chr1:4968376-4969954 REVERSEmoderately similar to ( 433) MIOX_ORYSA Probable inositol oxygenase (EC 1.13.99.1) (Myo-inositol oxygenase) - Oryza sativa (Rice)moderately similar to ( 433) loc_os06g36560 12006.m32098 protein inositol oxygenase, putative, expressed DUF706 gen…	-3.16
	3.4.5	minor CHO metabolism.myo-inositol.inositol phosphatase	solyc01g109930.2.1	moderately similar to ( 462) AT4G39120 | Symbols: IMPL2 | IMPL2 (MYO-INOSITOL MONOPHOSPHATASE LIKE 2); 3(2'),5'-bisphosphate nucleotidase/ L-galactose-1-phosphate phosphatase/ inositol or phosphatidylinositol phosphatase/ inositol-1(or 4)-monophosphatase | chr4:18225578-18227901 REVERSEvery weakly similar to (90.1) IMPP_MESCR Inositol monophosphatase (EC 3.1.3.25) (IMPase) (IMP) (Inositol-1(or 4)…	-1.585
	3.4.5	minor CHO metabolism.myo-inositol.inositol phosphatase	solyc12g019070.1.1	very weakly similar to (80.5) AT1G05630 | Symbols: AT5PTASE13, 5PTASE13 | 5PTASE13; inositol or phosphatidylinositol phosphatase | chr1:1682483-1687153 FORWARD evidence_code:10F1H1E1IEG genomic_reference:SL2.40ch12 gene_region:9077229-9077651 transcript_region:SL2.40ch12:9077229..9077651- functional_description:"Type I inositol-1,4,5-trisphosphate 5-phosphatase 12 (AHRD V1 ***- IP5PC_ARATH)"	2
E	3.5	minor CHO metabolism.others	solyc01g087650.2.1	highly similar to ( 852) AT5G11980 | Symbols: | conserved oligomeric Golgi complex component-related / COG complex component-related | chr5:3868809-3872146 REVERSEhighly similar to ( 754) loc_os12g35290 12012.m07322 protein conserved oligomeric Golgi complex component 8, putative, expressed Dor1 genomic_reference:SL2.40ch01 gene_region:74351775-74359297 transcript_region:SL2.40ch01:74351775..7435…	-2.24
	3.5	minor CHO metabolism.others	solyc09g064240.2.1	highly similar to ( 501) AT4G28706 | Symbols: | pfkB-type carbohydrate kinase family protein | chr4:14167805-14170619 FORWARDmoderately similar to ( 485) loc_os08g45180 12008.m080244 protein protein kinase/ ribokinase, putative, expressed ribokinase_group_B RbsK PfkB ribokinase ribokinase_group_A KdgK bac_FRK adenosine_kinase genomic_reference:SL2.40ch09 gene_region:56981877-56992914 transcript_r…	-1.652
	3.5	minor CHO metabolism.others	solyc02g067860.2.1	moderately similar to ( 475) AT5G14500 | Symbols: | aldose 1-epimerase family protein | chr5:4674503-4676368 REVERSEmoderately similar to ( 388) loc_os08g14330 12008.m26633 protein apospory-associated protein C, putative, expressed COG0676 Aldose_epim genomic_reference:SL2.40ch02 gene_region:32540131-32544141 transcript_region:SL2.40ch02:32540131..32544141+ go_terms:GO:0047938 functional_descript…	-1.307
	3.5	minor CHO metabolism.others	solyc02g085100.2.1	moderately similar to ( 424) AT5G66530 | Symbols: | aldose 1-epimerase family protein | chr5:26553821-26555575 REVERSEmoderately similar to ( 407) loc_os09g15820 12009.m04843 protein apospory-associated protein C, putative, expressed COG0676 Aldose_epim genomic_reference:SL2.40ch02 gene_region:42669467-42673829 transcript_region:SL2.40ch02:42669467..42673829- go_terms:GO:0005515,GO:0047938 functi…	2.209
	3.5	minor CHO metabolism.others	solyc03g098100.2.1	moderately similar to ( 206) AT1G59960 | Symbols: | aldo/keto reductase, putative | chr1:22071410-22073067 REVERSEmoderately similar to ( 213) NADO1_ORYSA Probable NAD(P)H-dependent oxidoreductase 1 (EC 1.1.1.-) - Oryza sativa (Rice)moderately similar to ( 226) loc_os04g37490 12004.m08738 protein NAD(P)H-dependent oxidoreductase, putative, expressed Aldo_ket_red ARA1 dkgA dkgB Tas genomic_referen…	4.997
	3.5	minor CHO metabolism.others	solyc03g082560.2.1	highly similar to ( 562) AT5G53580 | Symbols: | aldo/keto reductase family protein | chr5:21765215-21766919 REVERSEhighly similar to ( 554) loc_os10g37330 12010.m06526 protein aldo-keto reductase/ oxidoreductase, putative, expressed Tas Aldo_ket_red ARA1 PRK09912 PRK10625 genomic_reference:SL2.40ch03 gene_region:46042023-46044930 transcript_region:SL2.40ch03:46042023..46044930+ go_terms:GO:005511…	3.17
F	3.6	minor CHO metabolism.callose	solyc07g061920.2.1	nearly identical (2697) AT3G14570 | Symbols: ATGSL04, gsl04, atgsl4 | ATGSL04 (glucan synthase-like 4); 1,3-beta-glucan synthase/ transferase, transferring glycosyl groups | chr3:4892643-4902628 FORWARDnearly identical (1934) loc_os03g03610 12003.m34995 protein CALS1, putative, expressed Glucan_synthase genomic_reference:SL2.40ch07 gene_region:62024605-62036385 transcript_region:SL2.40ch07:620246…	2.478
	3.6	minor CHO metabolism.callose	solyc01g006350.2.1	nearly identical (1767) AT3G07160 | Symbols: ATGSL10, gsl10 | ATGSL10 (glucan synthase-like 10); 1,3-beta-glucan synthase | chr3:2265142-2279383 REVERSEnearly identical (1176) loc_os06g08380 12006.m05559 protein beta-1,3-glucan synthase, putative, expressed Glucan_synthase genomic_reference:SL2.40ch01 gene_region:934429-952385 transcript_region:SL2.40ch01:934429..952385- go_terms:GO:0016757 funct…	-2.11
	3.6	minor CHO metabolism.callose	solyc01g006360.2.1	nearly identical (1009) AT3G07160 | Symbols: ATGSL10, gsl10 | ATGSL10 (glucan synthase-like 10); 1,3-beta-glucan synthase | chr3:2265142-2279383 REVERSEmoderately similar to ( 409) loc_os06g08380 12006.m05559 protein beta-1,3-glucan synthase, putative, expressed genomic_reference:SL2.40ch01 gene_region:955781-982687 transcript_region:SL2.40ch01:955781..982687- functional_description:"Glucan synth…	-2.335
	3.6	minor CHO metabolism.callose	solyc03g111570.2.1	nearly identical (1773) AT2G36850 | Symbols: ATGSL08, GSL8, GSL08, ATGSL8 | GSL8 (GLUCAN SYNTHASE-LIKE 8); 1,3-beta-glucan synthase/ transferase, transferring glycosyl groups | chr2:15454935-15469666 REVERSEnearly identical (1164) loc_os06g08380 12006.m05559 protein beta-1,3-glucan synthase, putative, expressed Glucan_synthase genomic_reference:SL2.40ch03 gene_region:56238115-56263186 transcript_…	-2.166
	3.6	minor CHO metabolism.callose	solyc01g073750.2.1	nearly identical (2885) AT1G05570 | Symbols: CALS1, GSL06, ATGSL6, ATGSL06, GSL6 | CALS1 (CALLOSE SYNTHASE 1); 1,3-beta-glucan synthase/ transferase, transferring glycosyl groups | chr1:1647880-1658677 REVERSEnearly identical (2524) loc_os03g03610 12003.m34995 protein CALS1, putative, expressed Glucan_synthase genomic_reference:SL2.40ch01 gene_region:70367164-70394906 transcript_region:SL2.40ch01…	-3.147
	3.6	minor CHO metabolism.callose	solyc03g111560.2.1	nearly identical (1245) AT2G36850 | Symbols: ATGSL08, GSL8, GSL08, ATGSL8 | GSL8 (GLUCAN SYNTHASE-LIKE 8); 1,3-beta-glucan synthase/ transferase, transferring glycosyl groups | chr2:15454935-15469666 REVERSEmoderately similar to ( 442) loc_os06g08380 12006.m05559 protein beta-1,3-glucan synthase, putative, expressed genomic_reference:SL2.40ch03 gene_region:56209301-56240154 transcript_region:SL2.…	-2.528
G	10.8.1	cell wall.pectin*esterases.PME	solyc03g123620.2.1	highly similar to ( 616) AT1G53840 | Symbols: ATPME1 | ATPME1; pectinesterase | chr1:20101533-20103458 FORWARDhighly similar to ( 656) PME3_PHAVU Pectinesterase-3 precursor (EC 3.1.1.11) (Pectin methylesterase 3) (PE 3) - Phaseolus vulgaris (Kidney bean) (French bean)moderately similar to ( 382) loc_os08g34900 12008.m07479 protein pectinesterase PPE8B precursor, putative, expressedPectinesterase …	-5.431
	10.8.1	cell wall.pectin*esterases.PME	solyc04g064740.2.1	moderately similar to ( 344) AT1G48880 | Symbols: | unknown protein | chr1:18081033-18082650 FORWARDmoderately similar to ( 352) loc_os05g35190 12005.m07749 protein expressed protein genomic_reference:SL2.40ch04 gene_region:55001150-55004007 transcript_region:SL2.40ch04:55001150..55004007- functional_description:"Os06g0207500 protein (Fragment) (AHRD V1 ***- Q0DDQ9_ORYSJ); contains Interpro domai…	-2.874
	10.8.1	cell wall.pectin*esterases.PME	solyc06g084290.2.1	highly similar to ( 526) AT3G06080 | Symbols: | unknown protein | chr3:1834959-1837524 REVERSEhighly similar to ( 502) loc_os12g05080 12012.m04501 protein expressed proteinDUF231 genomic_reference:SL2.40ch06 gene_region:45765445-45770016 transcript_region:SL2.40ch06:45765445..45770016- functional_description:"Os06g0207500 protein (Fragment) (AHRD V1 ***- Q0DDQ9_ORYSJ); contains Interpro domain(s)…	-3.603
	10.8.1	cell wall.pectin*esterases.PME	solyc12g008530.1.1	highly similar to ( 578) AT5G19730 | Symbols: | pectinesterase family protein | chr5:6670562-6673202 FORWARDweakly similar to ( 184) PME_DAUCA Pectinesterase (EC 3.1.1.11) (Pectin methylesterase) (PE) - Daucus carota (Carrot)highly similar to ( 551) loc_os01g53990 12001.m42718 protein pectinesterase-2 precursor, putative, expressedPectinesterase PemB PRK10531 evidence_code:10F0H1E0IEG genomic_ref…	6.672
	10.8.1	cell wall.pectin*esterases.PME	solyc01g099940.2.1	moderately similar to ( 402) AT5G27870 | Symbols: | pectinesterase family protein | chr5:9878991-9881806 REVERSEmoderately similar to ( 291) PME_MEDSA Pectinesterase precursor (EC 3.1.1.11) (Pectin methylesterase) (PE) (P65) - Medicago sativa (Alfalfa)moderately similar to ( 332) loc_os03g18860 12003.m07306 protein pectinesterase U1 precursor, putative, expressedPectinesterase PMEI PemB genomic_r…	1.152
	10.7	cell wall.modification	solyc01g005120.2.1	moderately similar to ( 456) AT1G14720 | Symbols: XTR2, EXGT-A2, ATXTH28 | XTR2 (XYLOGLUCAN ENDOTRANSGLYCOSYLASE RELATED 2); hydrolase, acting on glycosyl bonds / xyloglucan:xyloglucosyl transferase | chr1:5066806-5068466 REVERSEweakly similar to ( 199) XTH_TOBAC Probable xyloglucan endotransglucosylase/hydrolase protein precursor (EC 2.4.1.207) - Nicotiana tabacum (Common tobacco)moderately simi…	-1.637
	10.7	cell wall.modification	solyc03g093080.2.1	moderately similar to ( 405) AT4G25810 | Symbols: XTR6, XTH23 | XTR6 (XYLOGLUCAN ENDOTRANSGLYCOSYLASE 6); hydrolase, acting on glycosyl bonds / hydrolase, hydrolyzing O-glycosyl compounds / xyloglucan:xyloglucosyl transferase | chr4:13128694-13129715 FORWARDmoderately similar to ( 386) BRU1_SOYBN Brassinosteroid-regulated protein BRU1 precursor - Glycine max (Soybean)moderately similar to ( 395) …	-3.985
	10.7	cell wall.modification	solyc03g093120.2.1	moderately similar to ( 395) AT4G25810 | Symbols: XTR6, XTH23 | XTR6 (XYLOGLUCAN ENDOTRANSGLYCOSYLASE 6); hydrolase, acting on glycosyl bonds / hydrolase, hydrolyzing O-glycosyl compounds / xyloglucan:xyloglucosyl transferase | chr4:13128694-13129715 FORWARDmoderately similar to ( 382) BRU1_SOYBN Brassinosteroid-regulated protein BRU1 precursor - Glycine max (Soybean)moderately similar to ( 383) …	-5.126
	10.7	cell wall.modification	solyc12g011030.1.1	moderately similar to ( 310) AT4G14130 | Symbols: XTR7 | XTR7 (XYLOGLUCAN ENDOTRANSGLYCOSYLASE 7); hydrolase, acting on glycosyl bonds / hydrolase, hydrolyzing O-glycosyl compounds / xyloglucan:xyloglucosyl transferase | chr4:8137161-8138196 REVERSEmoderately similar to ( 310) BRU1_SOYBN Brassinosteroid-regulated protein BRU1 precursor - Glycine max (Soybean)moderately similar to ( 301) loc_os06g…	-3.807
	10.7	cell wall.modification	solyc12g017240.1.1	moderately similar to ( 362) AT4G14130 | Symbols: XTR7 | XTR7 (XYLOGLUCAN ENDOTRANSGLYCOSYLASE 7); hydrolase, acting on glycosyl bonds / hydrolase, hydrolyzing O-glycosyl compounds / xyloglucan:xyloglucosyl transferase | chr4:8137161-8138196 REVERSEmoderately similar to ( 350) BRU1_SOYBN Brassinosteroid-regulated protein BRU1 precursor - Glycine max (Soybean)moderately similar to ( 362) loc_os06g…	-1.944
	10.7	cell wall.modification	solyc10g086520.1.1	moderately similar to ( 351) AT2G37640 | Symbols: ATEXPA3, ATEXP3, ATHEXP ALPHA 1.9, EXP3 | EXP3 | chr2:15788077-15789812 REVERSEmoderately similar to ( 345) EXPA7_ORYSA Expansin-A7 precursor (OsEXPA7) (Alpha-expansin-7) (OsEXP7) (OsaEXPa1.26) - Oryza sativa (Rice)moderately similar to ( 345) loc_os03g60720 12003.m10961 protein alpha-expansin 6 precursor, putative, expressedPollen_allerg_1 eviden…	-3.322
	10.7	cell wall.modification	solyc08g077330.2.1	weakly similar to ( 192) AT4G17030 | Symbols: ATEXLB1, EXPR, AT-EXPR, ATEXPR1, ATHEXP BETA 3.1 | ATEXLB1 (ARABIDOPSIS THALIANA EXPANSIN-LIKE B1) | chr4:9581817-9583181 REVERSEmoderately similar to ( 314) EXLB1_ORYSA Expansin-like B1 precursor (OsEXLB1) (Expensin-related 1) (OsEXPR1) (OsaEXPb3.1) - Oryza sativa (Rice)moderately similar to ( 314) loc_os07g31390 12007.m07408 protein expansin-related…	4.055
	10.7	cell wall.modification	solyc03g093130.2.1	moderately similar to ( 402) AT4G25810 | Symbols: XTR6, XTH23 | XTR6 (XYLOGLUCAN ENDOTRANSGLYCOSYLASE 6); hydrolase, acting on glycosyl bonds / hydrolase, hydrolyzing O-glycosyl compounds / xyloglucan:xyloglucosyl transferase | chr4:13128694-13129715 FORWARDmoderately similar to ( 386) BRU1_SOYBN Brassinosteroid-regulated protein BRU1 precursor - Glycine max (Soybean)moderately similar to ( 394) …	-5.381
	10.7	cell wall.modification	solyc07g056000.2.1	moderately similar to ( 360) AT4G14130 | Symbols: XTR7 | XTR7 (XYLOGLUCAN ENDOTRANSGLYCOSYLASE 7); hydrolase, acting on glycosyl bonds / hydrolase, hydrolyzing O-glycosyl compounds / xyloglucan:xyloglucosyl transferase | chr4:8137161-8138196 REVERSEmoderately similar to ( 345) BRU1_SOYBN Brassinosteroid-regulated protein BRU1 precursor - Glycine max (Soybean)moderately similar to ( 361) loc_os06g…	-5.547
	10.7	cell wall.modification	solyc03g093110.2.1	moderately similar to ( 391) AT4G25810 | Symbols: XTR6, XTH23 | XTR6 (XYLOGLUCAN ENDOTRANSGLYCOSYLASE 6); hydrolase, acting on glycosyl bonds / hydrolase, hydrolyzing O-glycosyl compounds / xyloglucan:xyloglucosyl transferase | chr4:13128694-13129715 FORWARDmoderately similar to ( 380) BRU1_SOYBN Brassinosteroid-regulated protein BRU1 precursor - Glycine max (Soybean)moderately similar to ( 381) …	-3.758
	10.7	cell wall.modification	solyc01g112000.2.1	moderately similar to ( 319) AT3G45970 | Symbols: ATEXLA1, EXPL1, ATEXPL1, ATHEXP BETA 2.1 | ATEXLA1 (ARABIDOPSIS THALIANA EXPANSIN-LIKE A1) | chr3:16896238-16897189 FORWARDmoderately similar to ( 286) EXLA1_ORYSA Expansin-like A1 precursor (OsEXLA1) (OsEXPL1) (OsaEXPb2.1) - Oryza sativa (Rice)moderately similar to ( 286) loc_os03g04020 12003.m101177 protein expansin-like 3 precursor, putative, e…	-4.625
H	10.3	cell wall.hemicellulose synthesis	solyc03g115830.1.1	highly similar to ( 573) AT2G03220 | Symbols: FT1, ATFUT1, ATFT1, MUR2 | FT1 (FUCOSYLTRANSFERASE 1); fucosyltransferase/ transferase, transferring glycosyl groups | chr2:970401-972353 REVERSEhighly similar to ( 625) FUT1_PEA Galactoside 2-alpha-L-fucosyltransferase (EC 2.4.1.69) (Xyloglucan alpha-(1,2)-fucosyltransferase) (PsFT1) - Pisum sativum (Garden pea)highly similar to ( 504) loc_os02g52630…	4.585
	10.3	cell wall.hemicellulose synthesis	solyc05g007930.2.1	highly similar to ( 840) AT1G26810 | Symbols: GALT1 | GALT1 (GALACTOSYLTRANSFERASE1); UDP-galactose:N-glycan beta-1,3-galactosyltransferase/ transferase, transferring glycosyl groups / transferase, transferring hexosyl groups | chr1:9286862-9289327 REVERSEhighly similar to ( 850) loc_os06g12390 12006.m091654 protein transferase, transferring glycosyl groups, putative, expressed Galactosyl_T Gal-b…	-1.506
	10.2	cell wall.cellulose synthesis	solyc02g089640.2.1	highly similar to ( 981) AT3G28180 | Symbols: ATCSLC04, CSLC04, ATCSLC4, CSLC4 | ATCSLC04 (CELLULOSE-SYNTHASE LIKE C4); cellulose synthase/ transferase, transferring glycosyl groups | chr3:10506110-10509067 FORWARDhighly similar to ( 843) loc_os08g15420 12008.m05665 protein CSLC3 - cellulose synthase-like family C, expressedCOG1215 bcsA PRK11204 genomic_reference:SL2.40ch02 gene_region:45969254-4…	-3.259
	10.2.1	cell wall.cellulose synthesis.cellulose synthase	solyc04g071650.2.1	nearly identical (1707) AT5G64740 | Symbols: CESA6, IXR2, E112, PRC1 | CESA6 (CELLULOSE SYNTHASE 6); cellulose synthase/ transferase, transferring glycosyl groups | chr5:25881555-25886333 FORWARDnearly identical (1543) loc_os07g24190 12007.m28970 protein CESA3 - cellulose synthase, expressedCellulose_synt genomic_reference:SL2.40ch04 gene_region:56224073-56230776 transcript_region:SL2.40ch04:5622…	-2.825
	10.2.1	cell wall.cellulose synthesis.cellulose synthase	solyc01g087210.2.1	nearly identical (1884) AT5G05170 | Symbols: CESA3, IXR1, ATCESA3, ATH-B, CEV1 | CEV1 (CONSTITUTIVE EXPRESSION OF VSP 1); cellulose synthase/ transferase, transferring glycosyl groups | chr5:1530401-1535090 REVERSEnearly identical (1830) loc_os07g10770 12007.m05532 protein CESA8 - cellulose synthase, expressedCellulose_synt genomic_reference:SL2.40ch01 gene_region:73892563-73901116 transcript_reg…	-3.043
	10.2.1	cell wall.cellulose synthesis.cellulose synthase	solyc12g056580.1.1	nearly identical (1628) AT2G21770 | Symbols: CESA9, CESA09 | CESA9 (CELLULOSE SYNTHASE A9); cellulose synthase/ transferase, transferring glycosyl groups | chr2:9284837-9289495 FORWARDnearly identical (1517) loc_os07g24190 12007.m28970 protein CESA3 - cellulose synthase, expressedCellulose_synt evidence_code:10F0H1E1IEG genomic_reference:SL2.40ch12 gene_region:47881791-47888295 transcript_region:…	-2.671
	10.2.1	cell wall.cellulose synthesis.cellulose synthase	solyc08g061100.2.1	nearly identical (1892) AT4G32410 | Symbols: CESA1, RSW1 | CESA1 (CELLULOSE SYNTHASE 1); cellulose synthase/ transferase, transferring glycosyl groups | chr4:15641009-15646388 REVERSEnearly identical (1866) loc_os05g08370 12005.m05354 protein CESA1 - cellulose synthase, expressedCellulose_synt genomic_reference:SL2.40ch08 gene_region:43867693-43876166 transcript_region:SL2.40ch08:43867693..438761…	-1.324
	10.2.1	cell wall.cellulose synthesis.cellulose synthase	solyc07g005840.2.1	nearly identical (1768) AT5G17420 | Symbols: IRX3, CESA7, ATCESA7, MUR10 | IRX3 (IRREGULAR XYLEM 3); cellulose synthase | chr5:5736859-5741407 REVERSEnearly identical (1768) loc_os09g25490 12009.m05701 protein CESA9 - cellulose synthase, expressedCellulose_synt genomic_reference:SL2.40ch07 gene_region:667374-673097 transcript_region:SL2.40ch07:667374..673097+ go_terms:GO:0016759 functional_descri…	1.181
	10.2.1	cell wall.cellulose synthesis.cellulose synthase	solyc03g097050.2.1	nearly identical (1995) AT3G03050 | Symbols: CSLD3, KJK, ATCSLD3 | CSLD3 (CELLULOSE SYNTHASE-LIKE D3); cellulose synthase/ transferase, transferring glycosyl groups | chr3:687873-691629 FORWARDnearly identical (1920) loc_os06g02180 12006.m04952 protein CSLD2 - cellulose synthase-like family D, expressedCellulose_synt genomic_reference:SL2.40ch03 gene_region:52847305-52851906 transcript_region:SL2…	-4.108
	10.2.1	cell wall.cellulose synthesis.cellulose synthase	solyc09g072820.2.1	highly similar to ( 905) AT5G44030 | Symbols: CESA4, IRX5, NWS2 | CESA4 (CELLULOSE SYNTHASE A4); cellulose synthase/ transferase, transferring glycosyl groups | chr5:17714713-17719564 FORWARDhighly similar to ( 893) loc_os10g32980 12010.m06134 protein CESA7 - cellulose synthase, expressedCellulose_synt genomic_reference:SL2.40ch09 gene_region:61011531-61017918 transcript_region:SL2.40ch09:6101153…	5.672
	10.2.2	cell wall.cellulose synthesis.COBRA	solyc02g089120.2.1	highly similar to ( 713) AT5G60920 | Symbols: COB | COB (COBRA) | chr5:24511466-24513932 REVERSEhighly similar to ( 699) COBL1_ORYSA COBRA-like 1 protein precursor (BRITTLE CULM1-like 6 protein) - Oryza sativa (Rice)highly similar to ( 699) loc_os07g41310 12007.m08367 protein COBRA-like protein 4 precursor, putative, expressedPhytochel_synth genomic_reference:SL2.40ch02 gene_region:45585636-45589…	-4.789
	10.2.2	cell wall.cellulose synthesis.COBRA	solyc01g103860.2.1	moderately similar to ( 499) AT1G09790 | Symbols: COBL6 | COBL6 (COBRA-LIKE PROTEIN 6 PRECURSOR) | chr1:3168568-3170819 REVERSEmoderately similar to ( 481) COBL7_ORYSA COBRA-like 7 protein precursor (BRITTLE CULM1-like 3 protein) - Oryza sativa (Rice)moderately similar to ( 478) loc_os05g32110 12005.m083711 protein COBRA-like protein 4 precursor, putative, expressedPhytochel_synth genomic_referen…	1.75
	10.2.2	cell wall.cellulose synthesis.COBRA	solyc01g065530.2.1	highly similar to ( 803) AT4G16120 | Symbols: ATSEB1, COBL7, SEB1 | COBL7 (COBRA-LIKE 7) | chr4:9116591-9119138 REVERSEweakly similar to ( 139) COBL1_ORYSA COBRA-like 1 protein precursor (BRITTLE CULM1-like 6 protein) - Oryza sativa (Rice)highly similar to ( 643) loc_os06g47110 12006.m09237 protein COBRA-like protein 7 precursor, putative, expressedPhytochel_synth genomic_reference:SL2.40ch01 gen…	-3.577
	10.2.2	cell wall.cellulose synthesis.COBRA	solyc09g075540.1.1	highly similar to ( 741) AT4G16120 | Symbols: ATSEB1, COBL7, SEB1 | COBL7 (COBRA-LIKE 7) | chr4:9116591-9119138 REVERSEweakly similar to ( 135) COBL6_ORYSA COBRA-like 6 protein precursor (BRITTLE CULM1-like 7 protein) - Oryza sativa (Rice)highly similar to ( 588) loc_os06g47110 12006.m09237 protein COBRA-like protein 7 precursor, putative, expressedPhytochel_synth evidence_code:10F0H1E1IEG genomi…	4.624
	10.2.2	cell wall.cellulose synthesis.COBRA	solyc02g089130.2.1	highly similar to ( 712) AT5G15630 | Symbols: COBL4, IRX6 | IRX6 | chr5:5084842-5086545 FORWARDhighly similar to ( 645) COBL5_ORYSA COBRA-like 5 protein precursor (Protein BRITTLE CULM1) - Oryza sativa (Rice)highly similar to ( 645) loc_os03g30250 12003.m08287 protein phytochelatin synthetase-like conserved region family protein, expressedPhytochel_synth genomic_reference:SL2.40ch02 gene_region:4…	-1.585
I	10.1.2	cell wall.precursor synthesis.UGE	solyc08g082440.2.1	highly similar to ( 575) AT4G10960 | Symbols: UGE5 | UGE5 (UDP-D-glucose/UDP-D-galactose 4-epimerase 5); UDP-glucose 4-epimerase/ protein dimerization | chr4:6716083-6718472 REVERSEmoderately similar to ( 483) GALE1_PEA UDP-glucose 4-epimerase (EC 5.1.3.2) (Galactowaldenase) (UDP-galactose 4-epimerase) - Pisum sativum (Garden pea)highly similar to ( 560) loc_os05g51670 12005.m27995 protein UDP-gl…	2.662
	10.1.2	cell wall.precursor synthesis.UGE	solyc12g055930.1.1	highly similar to ( 590) AT4G10960 | Symbols: UGE5 | UGE5 (UDP-D-glucose/UDP-D-galactose 4-epimerase 5); UDP-glucose 4-epimerase/ protein dimerization | chr4:6716083-6718472 REVERSEmoderately similar to ( 483) GALE1_PEA UDP-glucose 4-epimerase (EC 5.1.3.2) (Galactowaldenase) (UDP-galactose 4-epimerase) - Pisum sativum (Garden pea)highly similar to ( 571) loc_os05g51670 12005.m27995 protein UDP-gl…	-1.75
	10.1.3	cell wall.precursor synthesis.AXS	solyc06g074670.2.1	highly similar to ( 747) AT1G08200 | Symbols: AXS2 | AXS2 (UDP-D-APIOSE/UDP-D-XYLOSE SYNTHASE 2); UDP-glucuronate decarboxylase | chr1:2574259-2576609 REVERSEhighly similar to ( 695) loc_os01g73790 12001.m13406 protein bifunctional polymyxin resistance arnA protein, putative, expressed PRK11908 PRK08125 Epimerase WcaG genomic_reference:SL2.40ch06 gene_region:42598623-42602866 transcript_region:SL…	-4.032
	10.1.3	cell wall.precursor synthesis.AXS	solyc11g066720.1.1	highly similar to ( 755) AT1G08200 | Symbols: AXS2 | AXS2 (UDP-D-APIOSE/UDP-D-XYLOSE SYNTHASE 2); UDP-glucuronate decarboxylase | chr1:2574259-2576609 REVERSEhighly similar to ( 697) loc_os01g73790 12001.m13406 protein bifunctional polymyxin resistance arnA protein, putative, expressed PRK11908 PRK08125 Epimerase WcaG evidence_code:10F1H1E1IEG genomic_reference:SL2.40ch11 gene_region:49591441-495…	-3.211
	10.1.4	cell wall.precursor synthesis.UGD	solyc02g088690.2.1	highly similar to ( 603) AT3G29360 | Symbols: | UDP-glucose 6-dehydrogenase, putative | chr3:11267375-11268817 REVERSEhighly similar to ( 593) UGDH_SOYBN UDP-glucose 6-dehydrogenase (EC 1.1.1.22) (UDP-Glc dehydrogenase) (UDP-GlcDH) (UDPGDH) - Glycine max (Soybean)highly similar to ( 602) loc_os12g25700 12012.m26903 protein UDP-glucose 6-dehydrogenase, putative, expressed Ugd UDPG_MGDP_dh_N UDPG_M…	-1.89
	10.1.5	cell wall.precursor synthesis.UXS	solyc01g097340.2.1	highly similar to ( 726) AT5G28840 | Symbols: GME | GME (GDP-D-MANNOSE 3,5'-EPIMERASE); GDP-mannose 3,5-epimerase/ NAD or NADH binding / catalytic | chr5:10862472-10864024 REVERSEhighly similar to ( 733) GME1_ORYSA GDP-mannose 3,5-epimerase 1 (EC 5.1.3.18) (GDP-Man 3,5-epimerase 1) (OsGME-1) - Oryza sativa (Rice)highly similar to ( 733) loc_os10g28200 12010.m21888 protein GDP-mannose 3,5-epimeras…	1.789
	10.1.5	cell wall.precursor synthesis.UXS	solyc06g074670.2.1	highly similar to ( 747) AT1G08200 | Symbols: AXS2 | AXS2 (UDP-D-APIOSE/UDP-D-XYLOSE SYNTHASE 2); UDP-glucuronate decarboxylase | chr1:2574259-2576609 REVERSEhighly similar to ( 695) loc_os01g73790 12001.m13406 protein bifunctional polymyxin resistance arnA protein, putative, expressed PRK11908 PRK08125 Epimerase WcaG genomic_reference:SL2.40ch06 gene_region:42598623-42602866 transcript_region:SL…	-4.032
	10.1.5	cell wall.precursor synthesis.UXS	solyc05g054590.2.1	highly similar to ( 530) AT2G28760 | Symbols: UXS6 | NAD-dependent epimerase/dehydratase family protein | chr2:12336469-12338642 REVERSEvery weakly similar to (99.8) GME1_ORYSA GDP-mannose 3,5-epimerase 1 (EC 5.1.3.18) (GDP-Man 3,5-epimerase 1) (OsGME-1) - Oryza sativa (Rice)highly similar to ( 525) loc_os03g16980 12003.m34836 protein UDP-glucuronic acid decarboxylase 1, putative, expressed WcaG …	4.585
	10.1.6	cell wall.precursor synthesis.GAE	solyc03g083550.1.1	highly similar to ( 606) AT1G02000 | Symbols: GAE2 | GAE2 (UDP-D-GLUCURONATE 4-EPIMERASE 2); UDP-glucuronate 4-epimerase/ catalytic | chr1:346052-347356 FORWARDvery weakly similar to ( 100) GALE1_PEA UDP-glucose 4-epimerase (EC 5.1.3.2) (Galactowaldenase) (UDP-galactose 4-epimerase) - Pisum sativum (Garden pea)highly similar to ( 530) loc_os02g54890 12002.m10517 protein expressed protein WcaG Epi…	1.316
	10.1.6	cell wall.precursor synthesis.GAE	solyc08g079440.1.1	highly similar to ( 560) AT1G02000 | Symbols: GAE2 | GAE2 (UDP-D-GLUCURONATE 4-EPIMERASE 2); UDP-glucuronate 4-epimerase/ catalytic | chr1:346052-347356 FORWARDvery weakly similar to (88.6) ARAE2_ORYSA Probable UDP-arabinose 4-epimerase 2 (EC 5.1.3.5) (UDP-D-xylose 4-epimerase 2) (UDP-galactose 4-epimerase-like protein 2) (OsUEL-2) - Oryza sativa (Rice)moderately similar to ( 484) loc_os02g54890 …	-1.757
	10.1.6	cell wall.precursor synthesis.GAE	solyc12g010540.1.1	highly similar to ( 665) AT4G30440 | Symbols: GAE1 | GAE1 (UDP-D-GLUCURONATE 4-EPIMERASE 1); UDP-glucuronate 4-epimerase/ catalytic | chr4:14881976-14883265 REVERSEvery weakly similar to (91.7) GALE1_PEA UDP-glucose 4-epimerase (EC 5.1.3.2) (Galactowaldenase) (UDP-galactose 4-epimerase) - Pisum sativum (Garden pea)highly similar to ( 653) loc_os02g54890 12002.m10517 protein expressed protein WcaG…	-1.633
	10.1.6	cell wall.precursor synthesis.GAE	solyc07g006220.1.1	highly similar to ( 734) AT4G30440 | Symbols: GAE1 | GAE1 (UDP-D-GLUCURONATE 4-EPIMERASE 1); UDP-glucuronate 4-epimerase/ catalytic | chr4:14881976-14883265 REVERSEvery weakly similar to (98.6) GALE1_PEA UDP-glucose 4-epimerase (EC 5.1.3.2) (Galactowaldenase) (UDP-galactose 4-epimerase) - Pisum sativum (Garden pea)highly similar to ( 701) loc_os02g54890 12002.m10517 protein expressed protein WcaG…	-1.222
	10.1.9	cell wall.precursor synthesis.MUR4	solyc02g069580.2.1	highly similar to ( 738) AT1G30620 | Symbols: HSR8, MUR4, UXE1 | MUR4 (MURUS 4); UDP-arabinose 4-epimerase/ catalytic | chr1:10855496-10857970 FORWARDhighly similar to ( 684) ARAE3_ORYSA Probable UDP-arabinose 4-epimerase 3 (EC 5.1.3.5) (UDP-D-xylose 4-epimerase 3) (UDP-galactose 4-epimerase-like protein 3) (OsUEL-3) - Oryza sativa (Rice)highly similar to ( 684) loc_os08g03570 12008.m04501 protei…	-1.958
	10.1.10	cell wall.precursor synthesis.UDP-glucose 4,6-dehydratase	solyc10g007480.2.1	nearly identical (1055) AT1G78570 | Symbols: RHM1, ROL1, ATRHM1 | RHM1 (RHAMNOSE BIOSYNTHESIS 1); UDP-L-rhamnose synthase/ UDP-glucose 4,6-dehydratase/ catalytic | chr1:29550110-29552207 FORWARDnearly identical (1064) loc_os03g17000 12003.m35163 protein RHM1, putative, expressed RfbB PRK10217 PRK10084 Epimerase WcaG GalE RfbD genomic_reference:SL2.40ch10 gene_region:1823864-1827007 transcript_reg…	-1.2
	10.1.10	cell wall.precursor synthesis.UDP-glucose 4,6-dehydratase	solyc07g062130.2.1	nearly identical (1216) AT1G78570 | Symbols: RHM1, ROL1, ATRHM1 | RHM1 (RHAMNOSE BIOSYNTHESIS 1); UDP-L-rhamnose synthase/ UDP-glucose 4,6-dehydratase/ catalytic | chr1:29550110-29552207 FORWARDvery weakly similar to (99.0) ARAE3_ORYSA Probable UDP-arabinose 4-epimerase 3 (EC 5.1.3.5) (UDP-D-xylose 4-epimerase 3) (UDP-galactose 4-epimerase-like protein 3) (OsUEL-3) - Oryza sativa (Rice)nearly ide…	-4.365
	10.1.12.1	cell wall.precursor synthesis.KDO pathway.arabinose-5-phosphate isomerase	solyc03g098140.2.1	highly similar to ( 525) AT3G54690 | Symbols: | sugar isomerase (SIS) domain-containing protein / CBS domain-containing protein | chr3:20246586-20247810 FORWARDmoderately similar to ( 465) loc_os02g06360 12002.m05984 protein expressed proteinPRK10892 gutQ GutQ CBS_pair_KpsF_GutQ_assoc RpiR genomic_reference:SL2.40ch03 gene_region:53914820-53918720 transcript_region:SL2.40ch03:53914820..53918720- …	-2.082
J	10.6.1	cell wall.degradation.cellulases and beta -1,4-glucanases	solyc11g008820.1.1	highly similar to ( 619) AT1G65610 | Symbols: ATGH9A2, KOR2 | KOR2; catalytic/ hydrolase, hydrolyzing O-glycosyl compounds | chr1:24391823-24395261 REVERSEhighly similar to ( 638) GUN12_ORYSA Endoglucanase 12 (EC 3.2.1.4) (Endo-1,4-beta glucanase 12) (OsGLU3) - Oryza sativa (Rice)highly similar to ( 629) loc_os04g41970 12004.m09171 protein glycoside transferase, six-hairpin, subgroup, putative, e…	2.969
	10.6.1	cell wall.degradation.cellulases and beta -1,4-glucanases	solyc06g073740.2.1	highly similar to ( 980) AT5G20950 | Symbols: | glycosyl hydrolase family 3 protein | chr5:7107609-7110775 REVERSEhighly similar to ( 917) loc_os03g53800 12003.m101132 protein periplasmic beta-glucosidase precursor, putative, expressedBglX Glyco_hydro_3 Glyco_hydro_3_C genomic_reference:SL2.40ch06 gene_region:41894196-41899465 transcript_region:SL2.40ch06:41894196..41899465+ go_terms:GO:0009044 f…	-1.415
	10.6.1	cell wall.degradation.cellulases and beta -1,4-glucanases	solyc06g073760.2.1	highly similar to ( 981) AT5G20950 | Symbols: | glycosyl hydrolase family 3 protein | chr5:7107609-7110775 REVERSEhighly similar to ( 916) loc_os03g53800 12003.m101132 protein periplasmic beta-glucosidase precursor, putative, expressedBglX Glyco_hydro_3 Glyco_hydro_3_C genomic_reference:SL2.40ch06 gene_region:41905608-41910016 transcript_region:SL2.40ch06:41905608..41910016+ go_terms:GO:0009044 f…	5.781
	10.6.1	cell wall.degradation.cellulases and beta -1,4-glucanases	solyc01g102580.2.1	highly similar to ( 941) AT5G49720 | Symbols: ATGH9A1, DEC, KOR, RSW2, IRX2, KOR1 | ATGH9A1 (ARABIDOPSIS THALIANA GLYCOSYL HYDROLASE 9A1); cellulase/ hydrolase, hydrolyzing O-glycosyl compounds | chr5:20197765-20200168 REVERSEhighly similar to ( 888) GUN9_ORYSA Endoglucanase 9 (EC 3.2.1.4) (Endo-1,4-beta glucanase 9) (OsGLU1) - Oryza sativa (Rice)highly similar to ( 888) loc_os03g21210 12003.m075…	-3.431
	10.6.1	cell wall.degradation.cellulases and beta -1,4-glucanases	solyc01g110340.2.1	highly similar to ( 698) AT4G39010 | Symbols: AtGH9B18 | AtGH9B18 (Arabidopsis thaliana glycosyl hydrolase 9B18); catalytic/ hydrolase, hydrolyzing O-glycosyl compounds | chr4:18176162-18179102 REVERSEhighly similar to ( 656) GUN23_ORYSA Endoglucanase 23 precursor (EC 3.2.1.4) (Endo-1,4-beta glucanase 23) (OsGLU12) - Oryza sativa (Rice)highly similar to ( 656) loc_os09g36060 12009.m06556 protein …	-5.615
	10.6.1	cell wall.degradation.cellulases and beta -1,4-glucanases	solyc04g081300.2.1	highly similar to ( 650) AT1G19940 | Symbols: AtGH9B5 | AtGH9B5 (Arabidopsis thaliana Glycosyl Hydrolase 9B5); catalytic/ hydrolase, hydrolyzing O-glycosyl compounds | chr1:6918323-6920268 REVERSEhighly similar to ( 608) GUN24_ORYSA Endoglucanase 24 precursor (EC 3.2.1.4) (Endo-1,4-beta glucanase 24) - Oryza sativa (Rice)highly similar to ( 608) loc_os09g36350 12009.m22181 protein endoglucanase 1…	5.858
	10.6.2	cell wall.degradation.mannan-xylose-arabinose-fucose	solyc07g053920.2.1	highly similar to ( 664) AT2G20680 | Symbols: | glycosyl hydrolase family 5 protein / cellulase family protein | chr2:8921024-8923066 FORWARDhighly similar to ( 521) loc_os01g54300 12001.m11594 protein hydrolase, hydrolyzing O-glycosyl compounds, putative, expressedCOG3934 genomic_reference:SL2.40ch07 gene_region:59657150-59661028 transcript_region:SL2.40ch07:59657150..59661028- go_terms:GO:00059…	3.026
	10.6.2	cell wall.degradation.mannan-xylose-arabinose-fucose	solyc11g012190.1.1	moderately similar to ( 402) AT4G28320 | Symbols: | glycosyl hydrolase family 5 protein / cellulase family protein | chr4:14018293-14019972 REVERSEmoderately similar to ( 432) loc_os06g20620 12006.m06719 protein hydrolase, hydrolyzing O-glycosyl compounds, putative, expressedCOG3934 evidence_code:10F0H1E1IEG genomic_reference:SL2.40ch11 gene_region:5108252-5112002 transcript_region:SL2.40ch11:510…	5.907
	10.6.2	cell wall.degradation.mannan-xylose-arabinose-fucose	solyc01g104950.2.1	nearly identical (1039) AT5G64570 | Symbols: XYL4, ATBXL4 | XYL4; hydrolase, hydrolyzing O-glycosyl compounds / xylan 1,4-beta-xylosidase | chr5:25810227-25813309 REVERSEmoderately similar to ( 445) XYNB_PRUPE Putative beta-D-xylosidase (EC 3.2.1.-) (PpAz152) (Fragment) - Prunus persica (Peach)highly similar to (1000) loc_os04g54810 12004.m10373 protein beta-D-xylosidase, putative, expressedGlyco…	3.593
	10.6.3	cell wall.degradation.pectate lyases and polygalacturonases	solyc11g011300.1.1	highly similar to ( 691) AT2G22620 | Symbols: | lyase | chr2:9604902-9610156 REVERSEhighly similar to ( 673) loc_os08g44020 12008.m080048 protein lyase, putative, expressedRhamnogal_lyase evidence_code:10F0H1E1IEG genomic_reference:SL2.40ch11 gene_region:4340301-4347968 transcript_region:SL2.40ch11:4340301..4347968+ go_terms:GO:0030246,GO:0005975 functional_description:"Rhamnogalacturonate lyase …	-3.446
	10.6.3	cell wall.degradation.pectate lyases and polygalacturonases	solyc04g015530.1.1	moderately similar to ( 350) AT3G57510 | Symbols: ADPG1 | ADPG1; polygalacturonase | chr3:21283546-21285842 REVERSEmoderately similar to ( 430) PGLR_ACTCH Polygalacturonase precursor (EC 3.2.1.15) (PG) (Pectinase) - Actinidia chinensis (Kiwi) (Yangtao)moderately similar to ( 335) loc_os07g10680 12007.m05523 protein polygalacturonase precursor, putativeGlyco_hydro_28 PGU1 evidence_code:10F0H1E0IEG…	2.773
	10.6.3	cell wall.degradation.pectate lyases and polygalacturonases	solyc03g116580.2.1	moderately similar to ( 283) AT4G35670 | Symbols: | glycoside hydrolase family 28 protein / polygalacturonase (pectinase) family protein | chr4:16914996-16917201 FORWARDmoderately similar to ( 242) PGLR_ACTCH Polygalacturonase precursor (EC 3.2.1.15) (PG) (Pectinase) - Actinidia chinensis (Kiwi) (Yangtao)moderately similar to ( 283) loc_os05g46510 12005.m08774 protein polygalacturonase precursor,…	2
	10.6.3	cell wall.degradation.pectate lyases and polygalacturonases	solyc08g081480.2.1	highly similar to ( 710) AT4G23500 | Symbols: | glycoside hydrolase family 28 protein / polygalacturonase (pectinase) family protein | chr4:12264640-12267074 FORWARDvery weakly similar to (92.4) PGLR2_MAIZE Exopolygalacturonase precursor (EC 3.2.1.67) (ExoPG) (Pectinase) (Galacturan 1,4-alpha-galacturonidase) - Zea mays (Maize)highly similar to ( 587) loc_os03g03350 12003.m05870 protein glycoside…	2.469
	10.6.3	cell wall.degradation.pectate lyases and polygalacturonases	solyc05g005170.2.1	highly similar to ( 604) AT1G60590 | Symbols: | polygalacturonase, putative / pectinase, putative | chr1:22314426-22316867 REVERSEmoderately similar to ( 249) PGLR_ACTCH Polygalacturonase precursor (EC 3.2.1.15) (PG) (Pectinase) - Actinidia chinensis (Kiwi) (Yangtao)highly similar to ( 511) loc_os01g44970 12001.m10703 protein polygalacturonase precursor, putative, expressedGlyco_hydro_28 PGU1 gen…	6.154
	10.6.3	cell wall.degradation.pectate lyases and polygalacturonases	solyc05g055510.2.1	highly similar to ( 566) AT5G04310 | Symbols: | pectate lyase family protein | chr5:1203356-1207352 REVERSEmoderately similar to ( 385) PEL_LILLO Pectate lyase precursor (EC 4.2.2.2) - Lilium longiflorum (Trumpet lily)highly similar to ( 534) loc_os10g31910 12010.m06042 protein pectate lyase 12 precursor, putative, expressedAmb_all Pec_lyase_C PelB genomic_reference:SL2.40ch05 gene_region:6427654…	3.619
	10.6.3	cell wall.degradation.pectate lyases and polygalacturonases	solyc08g082170.2.1	highly similar to ( 662) AT4G23820 | Symbols: | glycoside hydrolase family 28 protein / polygalacturonase (pectinase) family protein | chr4:12397217-12400050 REVERSEvery weakly similar to (93.6) PGLR_MALDO Polygalacturonase precursor (EC 3.2.1.15) (PG) (Pectinase) - Malus domestica (Apple) (Malus sylvestris)highly similar to ( 600) loc_os02g15690 12002.m06812 protein polygalacturonase, putative, …	-5.629
	10.6.3	cell wall.degradation.pectate lyases and polygalacturonases	solyc09g075460.2.1	highly similar to ( 516) AT3G16850 | Symbols: | glycoside hydrolase family 28 protein / polygalacturonase (pectinase) family protein | chr3:5748692-5750981 FORWARDvery weakly similar to (93.6) PGLR2_MAIZE Exopolygalacturonase precursor (EC 3.2.1.67) (ExoPG) (Pectinase) (Galacturan 1,4-alpha-galacturonidase) - Zea mays (Maize)moderately similar to ( 474) loc_os11g43750 12011.m08210 protein polygal…	-1.229
	10.6.3	cell wall.degradation.pectate lyases and polygalacturonases	solyc08g068150.2.1	moderately similar to ( 288) AT5G25610 | Symbols: RD22 | RD22; nutrient reservoir | chr5:8914498-8916684 REVERSEweakly similar to ( 119) EA30_VICFA Embryonic abundant protein VF30.1 precursor - Vicia faba (Broad bean)moderately similar to ( 282) loc_os01g53240 12001.m11493 protein dehydration-induced protein RD22-like protein 2, putative, expressedBURP genomic_reference:SL2.40ch08 gene_region:544…	-1.426
	10.6.3	cell wall.degradation.pectate lyases and polygalacturonases	solyc02g062300.2.1	weakly similar to ( 172) AT5G25610 | Symbols: RD22 | RD22; nutrient reservoir | chr5:8914498-8916684 REVERSEweakly similar to ( 102) EA30_VICFA Embryonic abundant protein VF30.1 precursor - Vicia faba (Broad bean)weakly similar to ( 181) loc_os01g53240 12001.m11493 protein dehydration-induced protein RD22-like protein 2, putative, expressedBURP genomic_reference:SL2.40ch02 gene_region:28463464-28…	2.459
K	11.3	lipid metabolism.Phospholipid synthesis	solyc07g056320.2.1	highly similar to ( 581) AT1G06520 | Symbols: ATGPAT1, GPAT1 | GPAT1 (GLYCEROL-3-PHOSPHATE ACYLTRANSFERASE 1); 1-acylglycerol-3-phosphate O-acyltransferase/ acyltransferase | chr1:1994170-1996067 REVERSEmoderately similar to ( 476) loc_os01g44069 12001.m10665 protein glycerol-3-phosphate acyltransferase 1, putative, expressed genomic_reference:SL2.40ch07 gene_region:61490513-61494160 transcript_r…	-3.046
	11.3	lipid metabolism.Phospholipid synthesis	solyc01g094700.2.1	highly similar to ( 757) AT1G01610 | Symbols: ATGPAT4, GPAT4 | GPAT4 (GLYCEROL-3-PHOSPHATE ACYLTRANSFERASE 4); 1-acylglycerol-3-phosphate O-acyltransferase/ acyltransferase | chr1:221950-224255 REVERSEhighly similar to ( 608) loc_os01g63580 12001.m12474 protein glycerol-3-phosphate acyltransferase 8, putative, expressed genomic_reference:SL2.40ch01 gene_region:77905683-77908620 transcript_region:…	3.773
	11.3.5	lipid metabolism.Phospholipid synthesis.diacylglycerol kinase	solyc12g005380.1.1	highly similar to ( 642) AT2G20900 | Symbols: DGK5, ATDGK5 | diacylglycerol kinase, putative | chr2:8989412-8992798 REVERSEhighly similar to ( 649) loc_os04g54200 12004.m10312 protein diacylglycerol kinase, putative, expressed DAGKa DAGK_acc DAGK_cat DAGKc evidence_code:10F0H1E1IEG genomic_reference:SL2.40ch12 gene_region:224569-229111 transcript_region:SL2.40ch12:224569..229111+ go_terms:GO:0007…	2
	11.3.5	lipid metabolism.Phospholipid synthesis.diacylglycerol kinase	solyc03g115370.2.1	nearly identical (1082) AT5G07920 | Symbols: DGK1, ATDGK1 | DGK1 (DIACYLGLYCEROL KINASE1); calcium ion binding / diacylglycerol kinase | chr5:2525197-2528396 REVERSEhighly similar to ( 947) loc_os03g31180 12003.m101692 protein diacylglycerol kinase 1, putative, expressed DAGKa DAGKc DAGK_acc DAGK_cat LCB5 genomic_reference:SL2.40ch03 gene_region:59148331-59155113 transcript_region:SL2.40ch03:5914…	-1.508
	11.3.5	lipid metabolism.Phospholipid synthesis.diacylglycerol kinase	solyc07g054830.2.1	highly similar to ( 734) AT2G20900 | Symbols: DGK5, ATDGK5 | diacylglycerol kinase, putative | chr2:8989412-8992798 REVERSEhighly similar to ( 709) loc_os04g54200 12004.m10312 protein diacylglycerol kinase, putative, expressed DAGKa DAGK_cat DAGK_acc DAGKc genomic_reference:SL2.40ch07 gene_region:60323756-60334401 transcript_region:SL2.40ch07:60323756..60334401- go_terms:GO:0004143 functional_des…	-1.761
	11.3.6	lipid metabolism.Phospholipid synthesis.choline-phosphate cytidylyltransferase	solyc10g074700.1.1	highly similar to ( 635) AT2G38670 | Symbols: PECT1 | PECT1 (PHOSPHORYLETHANOLAMINE CYTIDYLYLTRANSFERASE 1); ethanolamine-phosphate cytidylyltransferase | chr2:16168979-16171680 FORWARDhighly similar to ( 622) loc_os11g03050 12011.m04501 protein ethanolamine-phosphate cytidylyltransferase, putative, expressed CCT ECT cytidylyltransferase TagD cytidylyltransferase_like RfaE PRK11316 evidence_code:…	1.692
	11.3.6	lipid metabolism.Phospholipid synthesis.choline-phosphate cytidylyltransferase	solyc02g068430.2.1	moderately similar to ( 358) AT4G15130 | Symbols: ATCCT2, CCT2 | catalytic/ choline-phosphate cytidylyltransferase/ nucleotidyltransferase | chr4:8637793-8639388 FORWARDmoderately similar to ( 366) loc_os02g07720 12002.m100116 protein choline-phosphate cytidylyltransferase B, putative, expressed CCT cytidylyltransferase TagD ECT genomic_reference:SL2.40ch02 gene_region:32957930-32965109 transcrip…	-2.972
	11.3.8	lipid metabolism.Phospholipid synthesis.phosphatidylserine decarboxylase	solyc01g104880.2.1	highly similar to ( 903) AT5G57190 | Symbols: PSD2 | PSD2 (phosphatidylserine decarboxylase 2); phosphatidylserine decarboxylase | chr5:23171531-23175364 REVERSEhighly similar to ( 769) loc_os01g72940 12001.m13326 protein phosphatidylserine decarboxylase, putative, expressed PRK00882 PRK00723 Psd PS_Dcarbxylase PRK04599 PRK01734 PRK03140 PRK03481 psd PRK04722 PRK09629 PRK03934 genomic_reference:S…	-1.976
	11.10.2	lipid metabolism.glycolipid synthesis.DGDG synthase	solyc01g094170.2.1	highly similar to ( 556) AT4G00550 | Symbols: DGD2 | DGD2; UDP-galactosyltransferase/ UDP-glycosyltransferase/ digalactosyldiacylglycerol synthase/ transferase, transferring glycosyl groups | chr4:238154-240019 REVERSEhighly similar to ( 597) DGDG2_LOTJA Digalactosyldiacylglycerol synthase 2, chloroplast (EC 2.4.1.241) - Lotus japonicushighly similar to ( 534) loc_os03g11560 12003.m06608 protein …	-2.662
	11.10.2	lipid metabolism.glycolipid synthesis.DGDG synthase	solyc01g007100.2.1	nearly identical (1051) AT3G11670 | Symbols: DGD1 | DGD1 (DIGALACTOSYL DIACYLGLYCEROL DEFICIENT 1); UDP-galactosyltransferase/ galactolipid galactosyltransferase/ transferase, transferring glycosyl groups | chr3:3681679-3684495 REVERSEnearly identical (1135) DGDG1_LOTJA Digalactosyldiacylglycerol synthase 1, chloroplast precursor (EC 2.4.1.241) - Lotus japonicusnearly identical (1022) loc_os04g34…	5.037
	11.10.3	lipid metabolism.glycolipid synthesis.UDP-sulfoquinovose synthase	solyc08g063080.2.1	highly similar to ( 751) AT4G33030 | Symbols: SQD1 | SQD1; UDPsulfoquinovose synthase/ sulfotransferase | chr4:15936051-15937566 FORWARDhighly similar to ( 771) SQD1_SPIOL UDP-sulfoquinovose synthase, chloroplast precursor (EC 3.13.1.1) (Sulfite:UDP-glucose sulfotransferase) (Sulfolipid biosynthesis protein) (SoSQD1) - Spinacia oleracea (Spinach)highly similar to ( 766) loc_os05g32140 12005.m0744…	1.314
	11.8	lipid metabolism.'exotics' (steroids, squalene etc)	solyc02g079750.2.1	moderately similar to ( 289) AT4G27270 | Symbols: | quinone reductase family protein | chr4:13661458-13663243 REVERSEmoderately similar to ( 272) loc_os08g04460 12008.m04589 protein minor allergen Alt a 7, putative, expressed PRK03767 WrbA genomic_reference:SL2.40ch02 gene_region:38774685-38777292 transcript_region:SL2.40ch02:38774685..38777292+ go_terms:GO:0042802 functional_description:"Flavopr…	2.717
	11.8	lipid metabolism.'exotics' (steroids, squalene etc)	solyc12g094450.1.1	moderately similar to ( 431) AT1G76150 | Symbols: ECH2, ATECH2 | maoC-like dehydratase domain-containing protein | chr1:28575236-28577637 REVERSEmoderately similar to ( 395) loc_os09g37280 12009.m22186 protein peroxisomal multifunctional enzyme type 2, putative, expressed HDE_HSD R_hydratase_like MaoC_dehydratas evidence_code:10F1H1E1IEG genomic_reference:SL2.40ch12 gene_region:63006889-63010224 …	2.356
	11.8	lipid metabolism.'exotics' (steroids, squalene etc)	solyc01g109420.2.1	moderately similar to ( 310) AT4G36750 | Symbols: | quinone reductase family protein | chr4:17324642-17326215 FORWARDmoderately similar to ( 241) loc_os03g53730 12003.m10343 protein flavoprotein wrbA, putative, expressed PRK03767 WrbA genomic_reference:SL2.40ch01 gene_region:88142029-88144096 transcript_region:SL2.40ch01:88142029..88144096- go_terms:GO:0042802 functional_description:"Flavoprotein…	1.113
	11.8.1	lipid metabolism.'exotics' (steroids, squalene etc).sphingolipids	solyc10g011810.2.1	moderately similar to ( 477) AT2G46210 | Symbols: | delta-8 sphingolipid desaturase, putative | chr2:18977542-18978891 FORWARDmoderately similar to ( 414) loc_os09g16920 12009.m04952 protein desaturase/cytochrome b5 protein, putative, expressed Delta6-FADS-like FA_desaturase Cyt-b5 genomic_reference:SL2.40ch10 gene_region:4042221-4043855 transcript_region:SL2.40ch10:4042221..4043855- go_terms:GO:…	2.574
	11.8.1	lipid metabolism.'exotics' (steroids, squalene etc).sphingolipids	solyc03g051970.2.1	highly similar to ( 523) AT3G58490 | Symbols: | phosphatidic acid phosphatase family protein / PAP2 family protein | chr3:21633362-21635057 FORWARDmoderately similar to ( 491) loc_os03g59070 12003.m10808 protein phosphoric ester hydrolase, putative, expressed PAP2_SPPase1 genomic_reference:SL2.40ch03 gene_region:19432177-19436424 transcript_region:SL2.40ch03:19432177..19436424- go_terms:GO:001602…	-1.148
	11.8.1.3	lipid metabolism.'exotics' (steroids, squalene etc).sphingolipids.ceramide glucosyltransferase	solyc12g008490.1.1	highly similar to ( 831) AT2G19880 | Symbols: | ceramide glucosyltransferase, putative | chr2:8581578-8585118 FORWARDhighly similar to ( 732) loc_os01g67870 12001.m12891 protein ceramide glucosyltransferase, putative, expressed evidence_code:10F0H1E1IEG genomic_reference:SL2.40ch12 gene_region:1892113-1901586 transcript_region:SL2.40ch12:1892113..1901586- functional_description:"Ceramide glucosyl…	-2.585
	11.8.3	lipid metabolism.'exotics' (steroids, squalene etc).UDP-glucose:sterol glucosyltransferase	solyc09g061860.2.1	highly similar to ( 802) AT3G07020 | Symbols: | UDP-glucose:sterol glucosyltransferase (UGT80A2) | chr3:2217841-2221590 REVERSEhighly similar to ( 776) loc_os04g04254 12004.m35242 protein sterol 3-beta-glucosyltransferase, putative, expressed COG1819 Glyco_transf_28 genomic_reference:SL2.40ch09 gene_region:56137404-56149985 transcript_region:SL2.40ch09:56137404..56149985+ go_terms:GO:0030259 func…	-1.874
	11.8.4	lipid metabolism.'exotics' (steroids, squalene etc).3-beta hydroxysteroid dehydrogenase/isomerase	solyc02g081730.2.1	highly similar to ( 605) AT2G26260 | Symbols: AT3BETAHSD/D2 | AT3BETAHSD/D2 (3BETA-HYDROXYSTEROID-DEHYDROGENASE/DECARBOXYLASE ISOFORM 2); 3-beta-hydroxy-delta5-steroid dehydrogenase/ sterol-4-alpha-carboxylate 3-dehydrogenase (decarboxylating) | chr2:11178586-11182872 FORWARDhighly similar to ( 555) loc_os03g29170 12003.m35269 protein sterol-4-alpha-carboxylate 3-dehydrogenase, decarboxylating, p…	2.246
	11.8.4	lipid metabolism.'exotics' (steroids, squalene etc).3-beta hydroxysteroid dehydrogenase/isomerase	solyc04g082750.2.1	highly similar to ( 734) AT2G33630 | Symbols: | 3-beta hydroxysteroid dehydrogenase/isomerase family protein | chr2:14236951-14238734 REVERSEhighly similar to ( 682) loc_os02g48460 12002.m09880 protein beta-hydroxysteroid dehydrogenase type 7, putative, expressed 3Beta_HSD WcaG Epimerase GalE RfbB genomic_reference:SL2.40ch04 gene_region:63907580-63910780 transcript_region:SL2.40ch04:63907580..63…	2.939
	11.8.10	lipid metabolism.exotics' (steroids, squalene etc).phosphatidylcholinesterol O-acyltransferase'	solyc05g050710.2.1	highly similar to ( 519) AT1G27480 | Symbols: | lecithin:cholesterol acyltransferase family protein / LACT family protein | chr1:9544607-9546168 FORWARDmoderately similar to ( 445) loc_os03g52010 12003.m10180 protein phosphatidylcholine-sterol acyltransferase precursor, putative, expressed LACT genomic_reference:SL2.40ch05 gene_region:59984410-59987030 transcript_region:SL2.40ch05:59984410..59987…	6.943
	11.8.10	lipid metabolism.exotics' (steroids, squalene etc).phosphatidylcholinesterol O-acyltransferase'	solyc11g008550.1.1	highly similar to ( 608) AT3G03310 | Symbols: | lecithin:cholesterol acyltransferase family protein / LACT family protein | chr3:778767-781488 REVERSEmoderately similar to ( 495) loc_os09g33820 12009.m22221 protein phospholipase A1, putative, expressed LACT evidence_code:10F0H1E1IEG genomic_reference:SL2.40ch11 gene_region:2728127-2736389 transcript_region:SL2.40ch11:2728127..2736389+ go_terms:GO…	-2.076
L	11.2.4	lipid metabolism.FA desaturation.omega 6 desaturase	solyc07g005510.2.1	highly similar to ( 637) AT4G30950 | Symbols: FAD6, FADC, SFD4 | FAD6 (FATTY ACID DESATURASE 6); omega-6 fatty acid desaturase | chr4:15057278-15059673 REVERSEhighly similar to ( 641) FAD6C_BRANA Omega-6 fatty acid desaturase, chloroplast precursor (EC 1.14.19.-) - Brassica napus (Rape)moderately similar to ( 276) loc_os08g34220 12008.m07411 protein omega-6 fatty acid desaturase, chloroplast prec…	1.602
	11.1.1	lipid metabolism.FA synthesis and FA elongation.Acetyl CoA Carboxylation	solyc06g050590.2.1	moderately similar to ( 201) AT3G56130 | Symbols: | biotin/lipoyl attachment domain-containing protein | chr3:20827887-20829007 FORWARD genomic_reference:SL2.40ch06 gene_region:29782773-29788444 transcript_region:SL2.40ch06:29782773..29788444- go_terms:GO:0005488 functional_description:"Acetyl-CoA carboxylase biotin carboxyl carrier protein (AHRD V1 *-*- D3PS72_MEIRD); contains Interpro domain(s)…	1.528
	11.1.1.2.3	lipid metabolism.FA synthesis and FA elongation.Acetyl CoA Carboxylation.heteromeric Complex.Biotin Carboxyl Carrier Protein	solyc06g068010.2.1	moderately similar to ( 214) AT1G52670 | Symbols: | biotin/lipoyl attachment domain-containing protein | chr1:19615119-19617420 REVERSE genomic_reference:SL2.40ch06 gene_region:38545387-38550453 transcript_region:SL2.40ch06:38545387..38550453+ go_terms:GO:0005488 functional_description:"Biotin carboxyl carrier protein of acetyl-CoA carboxylase (AHRD V1 *-*- C6NTC5_9GAMM); contains Interpro domain…	1.591
	11.1.1.2.3	lipid metabolism.FA synthesis and FA elongation.Acetyl CoA Carboxylation.heteromeric Complex.Biotin Carboxyl Carrier Protein	solyc06g069530.2.1	weakly similar to ( 140) AT5G16390 | Symbols: CAC1, CAC1A, BCCP, BCCP1, CAC1-A, BCCP-1 | CAC1 (CHLOROPLASTIC ACETYLCOENZYME A CARBOXYLASE 1); acetyl-CoA carboxylase/ biotin binding | chr5:5361554-5363020 REVERSEweakly similar to ( 130) BCCP_SOYBN Biotin carboxyl carrier protein of acetyl-CoA carboxylase, chloroplast precursor (BCCP) - Glycine max (Soybean)PRK06302 AccB PRK09282 Biotin_lipoyl geno…	1.707
	11.1.1.2.4	lipid metabolism.FA synthesis and FA elongation.Acetyl CoA Carboxylation.heteromeric Complex.Biotin Carboxylase	solyc01g008330.2.1	highly similar to ( 896) AT5G35360 | Symbols: CAC2 | CAC2; acetyl-CoA carboxylase/ biotin carboxylase | chr5:13584300-13587827 FORWARDmoderately similar to ( 428) MCCA_ORYSA Methylcrotonoyl-CoA carboxylase subunit alpha, mitochondrial precursor (EC 6.4.1.4) (3-methylcrotonyl-CoA carboxylase 1) (MCCase subunit alpha) (3-methylcrotonyl-CoA:carbon dioxide ligase subunit alpha) - Oryza sativa (Rice)m…	2.572
	11.1.2	lipid metabolism.FA synthesis and FA elongation.Acetyl CoA Transacylase	solyc01g006980.2.1	highly similar to ( 504) AT2G30200 | Symbols: | binding / catalytic/ transferase | chr2:12883340-12885482 REVERSEmoderately similar to ( 494) loc_os03g18590 12003.m07281 protein malonyl CoA-acyl carrier protein transacylase, mitochondrial precursor, putative, expressed FabD COG3321 Acyl_transf_1 genomic_reference:SL2.40ch01 gene_region:1552093-1555934 transcript_region:SL2.40ch01:1552093..1555934…	2.438
	11.1.3	lipid metabolism.FA synthesis and FA elongation.ketoacyl ACP synthase	solyc03g122120.2.1	highly similar to ( 665) AT1G74960 | Symbols: FAB1, KAS2 | FAB1 (FATTY ACID BIOSYNTHESIS 1); 3-oxoacyl-[acyl-carrier-protein] synthase/ fatty-acid synthase | chr1:28152564-28155948 REVERSEmoderately similar to ( 404) KASC1_HORVU 3-oxoacyl-[acyl-carrier-protein] synthase I, chloroplast precursor (EC 2.3.1.41) (Beta-ketoacyl-ACP synthase I) (KAS I) - Hordeum vulgare (Barley)highly similar to ( 637)…	-1.905
	11.1.7	lipid metabolism.FA synthesis and FA elongation.ACP thioesterase	solyc06g083380.2.1	moderately similar to ( 484) AT4G13050 | Symbols: | acyl-(acyl carrier protein) thioesterase, putative / acyl-ACP thioesterase, putative / oleoyl-(acyl-carrier protein) hydrolase, putative / S-acyl fatty acid synthase thioesterase, putative | chr4:7617739-7619355 FORWARDmoderately similar to ( 251) FATB_GOSHI Myristoyl-acyl carrier protein thioesterase, chloroplast precursor (EC 3.1.2.-) (16:0-ac…	-1.424
	11.1.8	lipid metabolism.FA synthesis and FA elongation.acyl coa ligase	solyc01g081050.2.1	highly similar to ( 949) AT5G35930 | Symbols: | AMP-dependent synthetase and ligase family protein | chr5:14067197-14074404 REVERSEhighly similar to ( 842) loc_os06g02160 12006.m091577 protein AMP-binding enzyme family protein, expressed AMP-binding PRK12467 PRK12316 PRK05691 CaiC EntF PRK10252 PRK04813 Acs PRK00851 PRK07788 PRK03613 PRK03914 PRK07638 PRK07798 PRK03640 PRK09274 PRK02530 PRK07684 …	-1.678
	11.1.8	lipid metabolism.FA synthesis and FA elongation.acyl coa ligase	solyc02g094640.2.1	nearly identical (1140) AT5G36880 | Symbols: | acetyl-CoA synthetase, putative / acetate-CoA ligase, putative | chr5:14534961-14540296 REVERSEvery weakly similar to (84.0) 4CL1_TOBAC 4-coumarate--CoA ligase 1 (EC 6.2.1.12) (4CL 1) (4-coumaroyl-CoA synthase 1) - Nicotiana tabacum (Common tobacco)nearly identical (1119) loc_os02g32490 12002.m08342 protein acetyl-coenzyme A synthetase, putative, exp…	-1.847
	11.1.8	lipid metabolism.FA synthesis and FA elongation.acyl coa ligase	solyc12g044290.1.1	moderately similar to ( 201) AT3G16170 | Symbols: | acyl-activating enzyme 13 (AAE13) | chr3:5476490-5480128 FORWARDweakly similar to ( 196) loc_os01g55590 12001.m150955 protein long-chain-fatty-acid-CoA ligase-like protein, putative, expressed AMP-binding CaiC FAA1 PRK07787 PRK07514 PRK12316 PRK08316 Acs EntF PRK07656 PRK12467 evidence_code:10F0H1E1IEG genomic_reference:SL2.40ch12 gene_region:44…	-1.617
	11.1.8	lipid metabolism.FA synthesis and FA elongation.acyl coa ligase	solyc06g035960.2.1	highly similar to ( 729) AT3G48990 | Symbols: | AMP-dependent synthetase and ligase family protein | chr3:18159031-18161294 REVERSEweakly similar to ( 163) 4CL1_TOBAC 4-coumarate--CoA ligase 1 (EC 6.2.1.12) (4CL 1) (4-coumaroyl-CoA synthase 1) - Nicotiana tabacum (Common tobacco)highly similar to ( 590) loc_os04g58710 12004.m35525 protein peroxisomal-coenzyme A synthetase, putative, expressed Cai…	-1.627
	11.1.10	lipid metabolism.FA synthesis and FA elongation.beta ketoacyl CoA synthase	solyc08g067260.2.1	highly similar to ( 776) AT2G26250 | Symbols: FDH, KCS10 | KCS10 (3-KETOACYL-COA SYNTHASE 10); acyltransferase/ catalytic/ transferase, transferring acyl groups other than amino-acyl groups | chr2:11170799-11173059 REVERSEhighly similar to ( 702) loc_os03g08360 12003.m35563 protein fiddlehead-like protein, putative, expressedFAE1_CUT1_RppA CHS_like BcsA genomic_reference:SL2.40ch08 gene_region:53…	-1.233
	11.1.10	lipid metabolism.FA synthesis and FA elongation.beta ketoacyl CoA synthase	solyc04g080450.1.1	highly similar to ( 927) AT1G19440 | Symbols: KCS4 | KCS4 (3-KETOACYL-COA SYNTHASE 4); acyltransferase/ catalytic/ transferase, transferring acyl groups other than amino-acyl groups | chr1:6729119-6730669 FORWARDhighly similar to ( 855) loc_os05g49290 12005.m27982 protein acyltransferase, putative, expressedFAE1_CUT1_RppA CHS_like BcsA FabH evidence_code:10F0H1E1IEG genomic_reference:SL2.40ch04 g…	-1.702
	11.1.12	lipid metabolism.FA synthesis and FA elongation.ACP protein	solyc03g118410.2.1	very weakly similar to (92.4) AT4G25050 | Symbols: ACP4 | ACP4 (acyl carrier protein 4); acyl carrier | chr4:12870178-12871024 FORWARDweakly similar to ( 110) ACP1_SPIOL Acyl carrier protein 1, chloroplast precursor (Acyl carrier protein I) (ACP I) - Spinacia oleracea (Spinach)weakly similar to ( 110) loc_os11g31900 12011.m28810 protein acyl carrier protein 2, chloroplast precursor, putative, exp…	3.091
	11.1.13	lipid metabolism.FA synthesis and FA elongation.acyl-CoA binding protein	solyc05g055610.2.1	nearly identical (1163) AT4G04670 | Symbols: | Met-10+ like family protein / kelch repeat-containing protein | chr4:2367603-2371990 FORWARDweakly similar to ( 102) DYHA_CHLRE Dynein alpha chain, flagellar outer arm (DHC alpha) - Chlamydomonas reinhardtiinearly identical (1004) loc_os07g33100 12007.m07571 protein uncharacterized ACR, COG1590 family protein, expressed COG2520 COG1590 TYW3 PRK04235 …	1.561
	11.1.15	lipid metabolism.FA synthesis and FA elongation.ACP desaturase	solyc11g008680.1.1	highly similar to ( 634) AT3G02630 | Symbols: | acyl-(acyl-carrier-protein) desaturase, putative / stearoyl-ACP desaturase, putative | chr3:562164-564524 FORWARDhighly similar to ( 779) STAD_SOLTU Acyl-[acyl-carrier-protein] desaturase, chloroplast precursor (EC 1.14.19.2) (Stearoyl-ACP desaturase) - Solanum tuberosum (Potato)highly similar to ( 618) loc_os04g31070 12004.m08210 protein acyl-desat…	-5.398
	11.1.31	lipid metabolism.FA synthesis and FA elongation.pyruvate DH	solyc04g008590.2.1	highly similar to ( 648) AT2G34590 | Symbols: | transketolase family protein | chr2:14568956-14570844 REVERSEmoderately similar to ( 417) ODPB_MESVI Pyruvate dehydrogenase E1 component subunit beta (EC 1.2.4.1) - Mesostigma viridehighly similar to ( 579) loc_os03g44300 12003.m34899 protein pyruvate dehydrogenase E1 component subunit beta, putative, expressed odpB AcoB PRK09212 PRK11892 Transket_p…	1.818
M	11.9.3	lipid metabolism.lipid degradation.lysophospholipases	solyc08g066790.2.1	nearly identical (1276) AT3G15730 | Symbols: PLDALPHA1, PLD | PLDALPHA1 (PHOSPHOLIPASE D ALPHA 1); phospholipase D | chr3:5330835-5333474 FORWARDnearly identical (1315) PLDA1_RICCO Phospholipase D alpha 1 precursor (EC 3.1.4.4) (PLD 1) (Choline phosphatase 1) (Phosphatidylcholine-hydrolyzing phospholipase D 1) - Ricinus communis (Castor bean)nearly identical (1290) loc_os01g07760 12001.m42610 pro…	-1.835
	11.9.3.1	lipid metabolism.lipid degradation.lysophospholipases.phospholipase D	solyc04g082000.2.1	nearly identical (1186) AT4G35790 | Symbols: ATPLDDELTA, PLDDELTA | ATPLDDELTA; phospholipase D | chr4:16955774-16959875 REVERSEhighly similar to ( 717) PLDA1_MAIZE Phospholipase D alpha 1 (EC 3.1.4.4) (PLD alpha 1) (Choline phosphatase 1) (Phosphatidylcholine-hydrolyzing phospholipase D 1) - Zea mays (Maize)nearly identical (1202) loc_os09g37100 12009.m06658 protein phospholipase D delta, putati…	1.652
	11.9.3.1	lipid metabolism.lipid degradation.lysophospholipases.phospholipase D	solyc01g091910.2.1	nearly identical (1410) AT2G42010 | Symbols: PLDBETA1, PLDBETA | PLDBETA1 (PHOSPHOLIPASE D BETA 1); phospholipase D | chr2:17533018-17537990 REVERSEhighly similar to ( 733) PLDA1_RICCO Phospholipase D alpha 1 precursor (EC 3.1.4.4) (PLD 1) (Choline phosphatase 1) (Phosphatidylcholine-hydrolyzing phospholipase D 1) - Ricinus communis (Castor bean)nearly identical (1227) loc_os10g38060 12010.m21798…	-2.039
	11.9.3.2	lipid metabolism.lipid degradation.lysophospholipases.carboxylesterase	solyc11g012070.1.1	moderately similar to ( 349) AT4G22300 | Symbols: SOBER1 | SOBER1 (SUPPRESSOR OF AVRBST-ELICITED RESISTANCE 1); carboxylesterase | chr4:11787560-11791055 REVERSEmoderately similar to ( 325) loc_os04g57370 12004.m10622 protein acyl-protein thioesterase 1, putative, expressed Abhydrolase_2 COG0400 evidence_code:10F0H1E1IEG genomic_reference:SL2.40ch11 gene_region:5009272-5013900 transcript_region:S…	1.307
	11.9.3.2	lipid metabolism.lipid degradation.lysophospholipases.carboxylesterase	solyc06g067950.2.1	moderately similar to ( 376) AT1G52700 | Symbols: | phospholipase/carboxylesterase family protein | chr1:19631186-19633366 REVERSEmoderately similar to ( 375) loc_os01g07960 12001.m42883 protein acyl-protein thioesterase 2, putative, expressed Abhydrolase_2 COG0400 genomic_reference:SL2.40ch06 gene_region:38509716-38512582 transcript_region:SL2.40ch06:38509716..38512582+ go_terms:GO:0008474,GO:00…	-1.233
	11.9.3.3	lipid metabolism.lipid degradation.lysophospholipases.glycerophosphodiester phosphodiesterase	solyc07g065120.2.1	highly similar to ( 832) AT5G55480 | Symbols: SVL1 | SVL1 (SHV3-LIKE 1); glycerophosphodiester phosphodiesterase/ phosphoric diester hydrolase | chr5:22474277-22477819 FORWARDhighly similar to ( 758) loc_os04g39610 12004.m35158 protein glycerophosphoryl diester phosphodiesterase family protein, putative, expressed GDPD genomic_reference:SL2.40ch07 gene_region:64242568-64249740 transcript_region:S…	-1.551
	11.9.2	lipid metabolism.lipid degradation.lipases	solyc01g090590.2.1	highly similar to ( 592) AT2G44970 | Symbols: | lipase-related | chr2:18548999-18552019 REVERSEhighly similar to ( 538) loc_os12g01930 12012.m26801 protein expressed protein genomic_reference:SL2.40ch01 gene_region:76020555-76027535 transcript_region:SL2.40ch01:76020555..76027535- functional_description:"Os11g0109966 protein (Fragment) (AHRD V1 *-*- C7J8E6_ORYSJ)"	1.736
	11.9.2	lipid metabolism.lipid degradation.lipases	solyc05g056000.2.1	moderately similar to ( 490) AT5G19290 | Symbols: | esterase/lipase/thioesterase family protein | chr5:6494113-6495105 FORWARDmoderately similar to ( 402) loc_os01g21560 12001.m08640 protein monoglyceride lipase, putative, expressed PldB genomic_reference:SL2.40ch05 gene_region:64542811-64544762 transcript_region:SL2.40ch05:64542811..64544762+ go_terms:GO:0004622 functional_description:"Lipase-li…	-1.196
	11.9.2.1	lipid metabolism.lipid degradation.lipases.triacylglycerol lipase	solyc09g056350.2.1	nearly identical (1152) AT3G07400 | Symbols: | lipase class 3 family protein | chr3:2367456-2372238 FORWARDhighly similar to ( 838) loc_os02g28040 12002.m07948 protein triacylglycerol lipase, putative, expressed genomic_reference:SL2.40ch09 gene_region:44381484-44404029 transcript_region:SL2.40ch09:44381484..44404029- go_terms:GO:0006629 functional_description:"Lipase class 3 family protein (AHRD…	-2.498
	11.9.2.1	lipid metabolism.lipid degradation.lipases.triacylglycerol lipase	solyc02g077100.2.1	moderately similar to ( 329) AT4G18550 | Symbols: | lipase class 3 family protein | chr4:10225006-10226862 REVERSEmoderately similar to ( 305) loc_os05g49830 12005.m09053 protein triacylglycerol lipase, putative, expressed Lipase_3 Lipase_3 genomic_reference:SL2.40ch02 gene_region:36739553-36741429 transcript_region:SL2.40ch02:36739553..36741429+ go_terms:GO:0006629 functional_description:"Lipase…	-2.694
	11.9.2.1	lipid metabolism.lipid degradation.lipases.triacylglycerol lipase	solyc08g078090.1.1	highly similar to ( 538) AT4G16820 | Symbols: | lipase class 3 family protein | chr4:9467563-9469116 FORWARDmoderately similar to ( 395) loc_os02g43700 12002.m09404 protein triacylglycerol lipase like protein, putative, expressed Lipase_3 Lipase_3 Lipase evidence_code:10F0H1E1IEG genomic_reference:SL2.40ch08 gene_region:59094386-59096044 transcript_region:SL2.40ch08:59094386..59096044- go_terms:G…	-3.282
	11.9.4.2	lipid metabolism.lipid degradation.beta-oxidation.acyl CoA DH	solyc10g076600.1.1	highly similar to ( 728) AT3G51840 | Symbols: ACX4, ATSCX, ATG6 | ACX4 (ACYL-COA OXIDASE 4); acyl-CoA oxidase/ oxidoreductase | chr3:19225653-19229008 REVERSEweakly similar to ( 166) IVD1_SOLTU Isovaleryl-CoA dehydrogenase 1, mitochondrial precursor (EC 1.3.99.10) (IVD 1) - Solanum tuberosum (Potato)highly similar to ( 697) loc_os01g06600 12001.m07290 protein glutaryl-CoA dehydrogenase, mitochond…	1.624
	11.9.4.2	lipid metabolism.lipid degradation.beta-oxidation.acyl CoA DH	solyc10g085200.1.1	highly similar to ( 715) AT3G51840 | Symbols: ACX4, ATSCX, ATG6 | ACX4 (ACYL-COA OXIDASE 4); acyl-CoA oxidase/ oxidoreductase | chr3:19225653-19229008 REVERSEweakly similar to ( 138) IVD1_SOLTU Isovaleryl-CoA dehydrogenase 1, mitochondrial precursor (EC 1.3.99.10) (IVD 1) - Solanum tuberosum (Potato)highly similar to ( 666) loc_os05g07090 12005.m27711 protein glutaryl-CoA dehydrogenase, mitochond…	3.637
	11.9.4.3	lipid metabolism.lipid degradation.beta-oxidation.enoyl CoA hydratase	solyc01g091520.2.1	moderately similar to ( 256) AT1G65520 | Symbols: ATECI1, ECI1, ECHIC, PEC11 | ECI1 (DELTA(3), DELTA(2)-ENOYL COA ISOMERASE 1); carnitine racemase/ catalytic/ dodecenoyl-CoA delta-isomerase | chr1:24361171-24361893 REVERSEweakly similar to ( 190) loc_os05g45300 12005.m08655 protein carnitine racemase/ catalytic, putative, expressedCaiD genomic_reference:SL2.40ch01 gene_region:76904829-76905887 tr…	-2.15
	11.9.4.5	lipid metabolism.lipid degradation.beta-oxidation.acyl-CoA thioesterase	solyc01g094550.2.1	highly similar to ( 635) AT1G01710 | Symbols: | acyl-CoA thioesterase family protein | chr1:262950-266029 FORWARDhighly similar to ( 551) loc_os04g47120 12004.m09658 protein acyl-CoA thioesterase/ cyclic nucleotide binding protein, putative, expressed TesB PRK10526 Thioesterase_II_repeat1 Thioesterase_II_repeat2 Thioesterase_II Acyl_CoA_thio genomic_reference:SL2.40ch01 gene_region:77737129-77748…	-1.108
	11.9.4.9	lipid metabolism.lipid degradation.beta-oxidation.multifunctional	solyc07g019670.2.1	highly similar to ( 981) AT4G29010 | Symbols: AIM1 | AIM1 (ABNORMAL INFLORESCENCE MERISTEM); enoyl-CoA hydratase | chr4:14297312-14302016 REVERSEhighly similar to ( 934) MFP_ORYSA Peroxisomal fatty acid beta-oxidation multifunctional protein (MFP) [Includes: Enoyl-CoA hydratase (EC 4.2.1.17); 3-2-trans-enoyl-CoA isomerase (EC 5.3.3.8); 3-hydroxybutyryl-CoA epimerase (EC 5.1.2.3); 3-hydroxyacyl-Co…	-1.972
	11.9.4.13	lipid metabolism.lipid degradation.beta-oxidation.acyl CoA reductase	solyc03g051960.2.1	highly similar to ( 696) AT3G11980 | Symbols: MS2, FAR2 | MS2 (MALE STERILITY 2); fatty acyl-CoA reductase (alcohol-forming)/ oxidoreductase, acting on the CH-CH group of donors, NAD or NADP as acceptor | chr3:3814484-3816927 FORWARDhighly similar to ( 635) loc_os03g07140 12003.m06231 protein male sterility protein 2, putative, expressed NAD_binding_4 genomic_reference:SL2.40ch03 gene_region:1942…	2
	11.9.4.13	lipid metabolism.lipid degradation.beta-oxidation.acyl CoA reductase	solyc09g009570.1.1	moderately similar to ( 422) AT3G11980 | Symbols: MS2, FAR2 | MS2 (MALE STERILITY 2); fatty acyl-CoA reductase (alcohol-forming)/ oxidoreductase, acting on the CH-CH group of donors, NAD or NADP as acceptor | chr3:3814484-3816927 FORWARDmoderately similar to ( 389) loc_os03g07140 12003.m06231 protein male sterility protein 2, putative, expressed NAD_binding_4 COG3320 evidence_code:10F0H1E0IEG gen…	-4.392
N	1.1.1.1	PS.lightreaction.photosystem II.LHC-II	solyc12g011450.1.1	moderately similar to ( 461) AT5G54270 | Symbols: LHCB3, LHCB3*1 | LHCB3 (LIGHT-HARVESTING CHLOROPHYLL B-BINDING PROTEIN 3); structural molecule | chr5:22038424-22039383 FORWARDmoderately similar to ( 453) CB23_HORVU Chlorophyll a-b binding protein of LHCII type III, chloroplast precursor (CAB) - Hordeum vulgare (Barley)moderately similar to ( 454) loc_os07g37550 12007.m079717 protein chlorophyll…	3.447
	1.1.1.1	PS.lightreaction.photosystem II.LHC-II	solyc03g005760.1.1	moderately similar to ( 440) AT1G29930 | Symbols: CAB1, AB140, CAB140, LHCB1.3 | CAB1 (CHLOROPHYLL A/B BINDING PROTEIN 1); chlorophyll binding | chr1:10478071-10478874 FORWARDmoderately similar to ( 479) CB21_TOBAC Chlorophyll a-b binding protein 16, chloroplast precursor (LHCII type I CAB-16) (LHCP) - Nicotiana tabacum (Common tobacco)moderately similar to ( 444) loc_os01g41710 12001.m42672 prot…	3.063
	1.1.1.1	PS.lightreaction.photosystem II.LHC-II	solyc07g047850.2.1	moderately similar to ( 473) AT3G27690 | Symbols: LHCB2.4, LHCB2.3, LHCB2 | LHCB2.3; chlorophyll binding | chr3:10256002-10256921 FORWARDmoderately similar to ( 500) CB23_TOBAC Chlorophyll a-b binding protein 36, chloroplast precursor (LHCII type I CAB-36) (LHCP) - Nicotiana tabacum (Common tobacco)moderately similar to ( 469) loc_os03g39610 12003.m35304 protein chlorophyll a-b binding protein, c…	1.898
	1.1.1.1	PS.lightreaction.photosystem II.LHC-II	solyc06g063370.2.1	moderately similar to ( 388) AT4G10340 | Symbols: LHCB5 | LHCB5 (LIGHT HARVESTING COMPLEX OF PHOTOSYSTEM II 5); chlorophyll binding | chr4:6408200-6409496 FORWARDweakly similar to ( 193) CB2B_PINSY Chlorophyll a-b binding protein type 2 member 1B, chloroplast precursor (Chlorophyll a-b binding protein type II 1B) (CAB) (LHCP) - Pinus sylvestris (Scots pine)moderately similar to ( 398) loc_os11g13…	5.346
	1.1.1.1	PS.lightreaction.photosystem II.LHC-II	solyc12g011280.1.1	moderately similar to ( 410) AT1G61520 | Symbols: LHCA3 | LHCA3; chlorophyll binding | chr1:22700493-22701149 FORWARDweakly similar to ( 144) CB12_PETHY Chlorophyll a-b binding protein, chloroplast precursor (LHCI type II CAB) - Petunia hybrida (Petunia)moderately similar to ( 360) loc_os02g10390 12002.m33354 protein chlorophyll a-b binding protein 8, chloroplast precursor, putative, expressedChl…	5.17
	1.1.1.2	PS.lightreaction.photosystem II.PSII polypeptide subunits	solyc02g079950.2.1	moderately similar to ( 223) AT4G05180 | Symbols: PSBQ, PSBQ-2, PSII-Q | PSBQ-2; calcium ion binding | chr4:2672093-2673170 REVERSEmoderately similar to ( 223) PSBQ_SPIOL Oxygen-evolving enhancer protein 3, chloroplast precursor (OEE3) (16 kDa subunit of oxygen evolving system of photosystem II) (OEC 16 kDa subunit) - Spinacia oleracea (Spinach)weakly similar to ( 161) loc_os07g36080 12007.m07970…	5.869
	1.1.1.2	PS.lightreaction.photosystem II.PSII polypeptide subunits	solyc02g065400.2.1	moderately similar to ( 497) AT3G50820 | Symbols: PSBO2, PSBO-2, OEC33 | PSBO2 (PHOTOSYSTEM II SUBUNIT O-2); oxygen evolving/ poly(U) binding | chr3:18891008-18892311 REVERSEhighly similar to ( 559) PSBO_SOLTU Oxygen-evolving enhancer protein 1, chloroplast precursor (OEE1) (33 kDa subunit of oxygen evolving system of photosystem II) (OEC 33 kDa subunit) (33 kDa thylakoid membrane protein) - Sola…	3.14
	1.1.1.2	PS.lightreaction.photosystem II.PSII polypeptide subunits	solyc07g044860.2.1	moderately similar to ( 355) AT1G06680 | Symbols: PSBP-1, OEE2, PSII-P | PSBP-1 (PHOTOSYSTEM II SUBUNIT P-1); poly(U) binding | chr1:2048076-2049186 FORWARDmoderately similar to ( 419) PSBP_SOLTU Oxygen-evolving enhancer protein 2, chloroplast precursor (OEE2) (23 kDa subunit of oxygen evolving system of photosystem II) (OEC 23 kDa subunit) (23 kDa thylakoid membrane protein) - Solanum tuberosum …	1.65
	1.1.1.2	PS.lightreaction.photosystem II.PSII polypeptide subunits	solyc10g077120.1.1	weakly similar to ( 115) AT1G67740 | Symbols: PSBY, YCF32 | PSBY | chr1:25394429-25394998 REVERSEweakly similar to ( 127) PSBY_SPIOL Photosystem II core complex proteins psbY, chloroplast precursor (L-arginine-metabolizing enzyme) (L-AME) [Contains: Photosystem II protein psbY-1 (psbY-A1); Photosystem II protein psbY-2 (psbY-A2)] - Spinacia oleracea (Spinach)very weakly similar to (89.7) loc_os08…	3.95
	1.1.1.2	PS.lightreaction.photosystem II.PSII polypeptide subunits	solyc05g007780.2.1	weakly similar to ( 172) AT1G14150 | Symbols: | oxygen evolving enhancer 3 (PsbQ) family protein | chr1:4839885-4840632 FORWARDweakly similar to ( 158) loc_os02g36850 12002.m08772 protein oxygen evolving enhancer protein 3, putative, expressedPsbQ genomic_reference:SL2.40ch05 gene_region:2237416-2238373 transcript_region:SL2.40ch05:2237416..2238373+ go_terms:GO:0019898 functional_description:"Oxy…	6.858
	1.1.1.2	PS.lightreaction.photosystem II.PSII polypeptide subunits	solyc09g064500.2.1	moderately similar to ( 206) AT4G28660 | Symbols: PSB28 | PSB28 (PHOTOSYSTEM II REACTION CENTER PSB28 PROTEIN) | chr4:14150008-14150933 FORWARDmoderately similar to ( 212) loc_os01g71190 12001.m13162 protein photosystem II reaction center W protein, putative, expressedpsbW Psb28 genomic_reference:SL2.40ch09 gene_region:57371665-57373328 transcript_region:SL2.40ch09:57371665..57373328- go_terms:GO…	2
	1.1.1.2	PS.lightreaction.photosystem II.PSII polypeptide subunits	solyc01g106090.2.1	moderately similar to ( 299) AT4G15510 | Symbols: | photosystem II reaction center PsbP family protein | chr4:8861351-8862529 FORWARDmoderately similar to ( 289) loc_os07g17390 12007.m06180 protein thylakoid lumenal 21.5 kDa protein, chloroplast precursor, putative, expressedPsbP genomic_reference:SL2.40ch01 gene_region:85840962-85843969 transcript_region:SL2.40ch01:85840962..85843969+ go_terms:G…	2.573
	1.1.1.2	PS.lightreaction.photosystem II.PSII polypeptide subunits	solyc02g090030.2.1	moderately similar to ( 498) AT3G50820 | Symbols: PSBO2, PSBO-2, OEC33 | PSBO2 (PHOTOSYSTEM II SUBUNIT O-2); oxygen evolving/ poly(U) binding | chr3:18891008-18892311 REVERSEhighly similar to ( 597) PSBO_SOLTU Oxygen-evolving enhancer protein 1, chloroplast precursor (OEE1) (33 kDa subunit of oxygen evolving system of photosystem II) (OEC 33 kDa subunit) (33 kDa thylakoid membrane protein) - Sola…	3.051
	1.1.1.2	PS.lightreaction.photosystem II.PSII polypeptide subunits	solyc09g011010.2.1	weakly similar to ( 113) AT5G02120 | Symbols: OHP | OHP (ONE HELIX PROTEIN) | chr5:419144-419633 FORWARDweakly similar to ( 119) loc_os05g22730 12005.m06569 protein expressed protein genomic_reference:SL2.40ch09 gene_region:4358267-4359595 transcript_region:SL2.40ch09:4358267..4359595+ functional_description:"One helix protein (AHRD V1 ***- Q84N30_IPONI)"	4.77
	1.1.1.2	PS.lightreaction.photosystem II.PSII polypeptide subunits	solyc01g087040.2.1	moderately similar to ( 229) loc_os08g39430 12008.m07924 protein thylakoid lumenal 19 kDa protein, chloroplast precursor, putative, expressed genomic_reference:SL2.40ch01 gene_region:73725748-73726716 transcript_region:SL2.40ch01:73725748..73726716+ functional_description:"Thylakoid lumenal 19 kDa protein, chloroplastic (AHRD V1 ***- TL19_ARATH); contains Interpro domain(s) IPR016123 Mog1/PsbP, a…	2.179
	1.1.1.2	PS.lightreaction.photosystem II.PSII polypeptide subunits	solyc06g060340.2.1	moderately similar to ( 236) AT1G44575 | Symbols: NPQ4, PSBS | NPQ4 (NONPHOTOCHEMICAL QUENCHING); chlorophyll binding / xanthophyll binding | chr1:16871768-16872548 FORWARDmoderately similar to ( 256) PSBS_TOBAC Photosystem II 22 kDa protein, chloroplast precursor (CP22) - Nicotiana tabacum (Common tobacco)moderately similar to ( 241) loc_os04g59440 12004.m10820 protein photosystem II 22 kDa prot…	7.634
	1.1.1.2	PS.lightreaction.photosystem II.PSII polypeptide subunits	solyc04g009420.2.1	moderately similar to ( 227) AT2G28605 | Symbols: | Encodes a PsbP domain-OEC23 like protein localized in thylakoid (peripheral-lumenal side). | chr2:12254911-12255689 FORWARDweakly similar to ( 110) loc_os04g35530 12004.m08642 protein expressed protein genomic_reference:SL2.40ch04 gene_region:2840496-2842762 transcript_region:SL2.40ch04:2840496..2842762- go_terms:GO:0019898 functional_descriptio…	2.585
	1.1.2	PS.lightreaction.photosystem I	solyc09g009400.2.1	moderately similar to ( 319) AT5G61930 | Symbols: APO3 | APO3 (ACCUMULATION OF PHOTOSYSTEM ONE 3) | chr5:24866230-24867665 REVERSEmoderately similar to ( 288) loc_os02g50010 12002.m10035 protein APO2, putative, expressedDUF794 genomic_reference:SL2.40ch09 gene_region:2840443-2842868 transcript_region:SL2.40ch09:2840443..2842868- functional_description:"APO protein 1, chloroplastic (AHRD V1 ***- A…	1.428
	1.1.2.1	PS.lightreaction.photosystem I.LHC-I	solyc04g071930.2.1	weakly similar to ( 173) AT1G34000 | Symbols: OHP2 | OHP2 (ONE-HELIX PROTEIN 2) | chr1:12358151-12358902 REVERSEweakly similar to ( 142) loc_os01g40710 12001.m10341 protein OHP2, putative, expressed genomic_reference:SL2.40ch04 gene_region:56538553-56540723 transcript_region:SL2.40ch04:56538553..56540723- functional_description:"One helix protein 2 (AHRD V1 **-- B9H7V8_POPTR)"	1.697
	1.1.2.2	PS.lightreaction.photosystem I.PSI polypeptide subunits	solyc10g005050.2.1	weakly similar to ( 159) AT2G46820 | Symbols: PTAC8, TMP14, PSAP, PSI-P | PSI-P (PHOTOSYSTEM I P SUBUNIT); DNA binding | chr2:19243729-19244870 FORWARDweakly similar to ( 130) loc_os10g39150 12010.m06686 protein thylakoid membrane phosphoprotein 14 kda, chloroplast precursor, putative, expressed genomic_reference:SL2.40ch10 gene_region:50241-52495 transcript_region:SL2.40ch10:50241..52495+ go_ter…	3.024
	1.1.2.2	PS.lightreaction.photosystem I.PSI polypeptide subunits	solyc08g006930.2.1	weakly similar to ( 169) AT1G30380 | Symbols: PSAK | PSAK (photosystem I subunit K) | chr1:10722325-10723013 FORWARDweakly similar to ( 156) PSAK_MEDSA Photosystem I reaction center subunit psaK, chloroplast precursor (Photosystem I subunit X) (PSI-K) - Medicago sativa (Alfalfa)weakly similar to ( 125) loc_os07g05480 12007.m079603 protein photosystem I reaction center subunit psaK, chloroplast pr…	6.371
	1.1.2.2	PS.lightreaction.photosystem I.PSI polypeptide subunits	solyc02g069460.2.1	moderately similar to ( 291) AT1G31330 | Symbols: PSAF | PSAF (photosystem I subunit F) | chr1:11215011-11215939 REVERSEmoderately similar to ( 286) PSAF_SPIOL Photosystem I reaction center subunit III, chloroplast precursor (Light-harvesting complex I 17 kDa protein) (PSI-F) - Spinacia oleracea (Spinach)moderately similar to ( 268) loc_os03g56670 12003.m34938 protein photosystem I reaction cente…	4.043
	1.1.3.1	PS.lightreaction.cytochrome b6/f.iron sulfur subunit	solyc12g005630.1.1	moderately similar to ( 283) AT4G03280 | Symbols: PETC, PGR1 | PETC (PHOTOSYNTHETIC ELECTRON TRANSFER C); electron transporter, transferring electrons from cytochrome b6/f complex of photosystem II | chr4:1440462-1441717 FORWARDmoderately similar to ( 350) UCRIA_SOLTU Cytochrome b6-f complex iron-sulfur subunit, chloroplast precursor (EC 1.10.99.1) (Rieske iron-sulfur protein) (Plastohydroquinone…	1.981
	1.1.4	PS.lightreaction.ATP synthase	solyc06g066000.1.1	weakly similar to ( 145) AT4G32260 | Symbols: | ATP synthase family | chr4:15573859-15574586 REVERSEweakly similar to ( 160) ATPX_SPIOL ATP synthase B chain, chloroplast precursor (EC 3.6.3.14) (Subunit II) - Spinacia oleracea (Spinach)weakly similar to ( 139) loc_os03g17070 12003.m07139 protein ATP synthase B chain, chloroplast precursor, putative, expressedatpG PRK07353 ATP-synt_B evidence_code…	1.82
	1.1.4.4	PS.lightreaction.ATP synthase.gamma chain	solyc02g080540.1.1	highly similar to ( 531) AT4G04640 | Symbols: ATPC1 | ATPC1; enzyme regulator | chr4:2350761-2351882 REVERSEhighly similar to ( 597) ATPG_TOBAC ATP synthase gamma chain, chloroplast precursor (EC 3.6.3.14) - Nicotiana tabacum (Common tobacco)moderately similar to ( 476) loc_os07g32880 12007.m07550 protein ATP synthase gamma chain, chloroplast precursor, putative, expressed ATP-synt PRK05621 AtpG …	9.688
	1.1.4.7	PS.lightreaction.ATP synthase.delta chain	solyc12g056830.1.1	moderately similar to ( 229) AT4G09650 | Symbols: ATPD | ATPD (ATP SYNTHASE DELTA-SUBUNIT GENE); hydrogen ion transporting ATP synthase, rotational mechanism / proton-transporting ATPase, rotational mechanism | chr4:6100799-6101503 FORWARDmoderately similar to ( 344) ATPD_TOBAC ATP synthase delta chain, chloroplast precursor (EC 3.6.3.14) - Nicotiana tabacum (Common tobacco)weakly similar to ( 18…	4.248
	1.1.5.1	PS.lightreaction.other electron carrier (ox/red).plastocyanin	solyc04g082010.1.1	weakly similar to ( 184) AT1G20340 | Symbols: DRT112, PETE2 | DRT112; copper ion binding / electron carrier | chr1:7042770-7043273 REVERSEweakly similar to ( 185) PLAS_SOLTU Plastocyanin - Solanum tuberosum (Potato)weakly similar to ( 134) loc_os06g01210 12006.m04861 protein plastocyanin, chloroplast precursor, putative, expressedCopper-bind PRK02710 evidence_code:10F1H1E1IEG genomic_reference:SL…	1.318
	1.1.5.2	PS.lightreaction.other electron carrier (ox/red).ferredoxin	solyc10g044520.1.1	weakly similar to ( 149) AT1G60950 | Symbols: FED A, ATFD2 | FED A; 2 iron, 2 sulfur cluster binding / electron carrier/ iron-sulfur cluster binding | chr1:22444565-22445011 FORWARDmoderately similar to ( 209) FER_CAPAN Ferredoxin, chloroplast precursor (PFLP) - Capsicum annuum (Bell pepper)weakly similar to ( 124) loc_os08g01380 12008.m080056 protein ferredoxin-1, chloroplast precursor, putative…	3.304
	1.1.5.2	PS.lightreaction.other electron carrier (ox/red).ferredoxin	solyc03g005190.2.1	weakly similar to ( 180) AT4G14890 | Symbols: | ferredoxin family protein | chr4:8520887-8521351 FORWARDvery weakly similar to (92.0) FER2_RAPSA Ferredoxin, root R-B2 - Raphanus sativus (Radish)weakly similar to ( 157) loc_os03g45710 12003.m09594 protein ferredoxin, chloroplast precursor, putative, expressedpetF PRK07609 genomic_reference:SL2.40ch03 gene_region:115979-117377 transcript_region:SL2…	3.129
	1.1.5.3	PS.lightreaction.other electron carrier (ox/red).ferredoxin reductase	solyc01g102490.2.1	highly similar to ( 522) AT4G32360 | Symbols: | NADP adrenodoxin-like ferredoxin reductase | chr4:15621550-15624711 FORWARDmoderately similar to ( 497) loc_os02g17700 12002.m07013 protein NADPH adrenodoxin oxidoreductase, mitochondrial precursor, putative, expressed PRK11749 GltD PRK12831 gltD genomic_reference:SL2.40ch01 gene_region:83039083-83049084 transcript_region:SL2.40ch01:83039083..830490…	-3.006
	1.1.5.3	PS.lightreaction.other electron carrier (ox/red).ferredoxin reductase	solyc02g083810.2.1	highly similar to ( 513) AT1G20020 | Symbols: ATLFNR2 | FNR2 (FERREDOXIN-NADP(+)-OXIDOREDUCTASE 2); NADPH dehydrogenase/ oxidoreductase/ poly(U) binding | chr1:6942851-6944868 FORWARDhighly similar to ( 608) FENR1_TOBAC Ferredoxin--NADP reductase, leaf-type isozyme, chloroplast precursor (EC 1.18.1.2) (FNR) - Nicotiana tabacum (Common tobacco)highly similar to ( 501) loc_os06g01850 12006.m04921 p…	4.207
	1.1.5.4	PS.lightreaction.other electron carrier (ox/red).ferredoxin oxireductase	solyc05g008450.2.1	moderately similar to ( 357) AT1G15140 | Symbols: | oxidoreductase NAD-binding domain-containing protein | chr1:5210642-5212137 REVERSEmoderately similar to ( 243) K502_ACTCH Fruit protein PKIWI502 - Actinidia chinensis (Kiwi) (Yangtao)moderately similar to ( 283) loc_os02g22260 12002.m33669 protein fruit protein PKIWI502, putative, expressedUbiB NAD_binding_1 Hmp genomic_reference:SL2.40ch05 gen…	1.241
	1.1.6	PS.lightreaction.NADH DH	solyc09g083150.2.1	moderately similar to ( 296) AT5G58260 | Symbols: | Encodes subunit NDH-N of NAD(P)H:plastoquinone dehydrogenase complex (Ndh complex) present in the thylakoid membrane of chloroplasts. This subunit is thought to be required for Ndh complex assembly. | chr5:23561356-23561929 REVERSEmoderately similar to ( 281) loc_os01g66000 12001.m12708 protein NADH dehydrogenase I subunit N, putative, expressed…	2.18
	1.1.6	PS.lightreaction.NADH DH	solyc05g026550.2.1	weakly similar to ( 181) AT1G70760 | Symbols: CRR23 | CRR23 ((chlororespiratory reduction 23) | chr1:26687267-26688201 FORWARDweakly similar to ( 120) loc_os05g28090 12005.m07096 protein expressed protein genomic_reference:SL2.40ch05 gene_region:41746834-41749832 transcript_region:SL2.40ch05:41746834..41749832- go_terms:GO:0055114 functional_description:"NAD(P)H-quinone oxidoreductase subunit L (…	3.644
	1.1.40	PS.lightreaction.cyclic electron flow-chlororespiration	solyc12g042770.1.1	moderately similar to ( 358) AT3G15840 | Symbols: PIFI | PIFI (post-illumination chlorophyll fluorescence increase) | chr3:5356782-5358070 REVERSEmoderately similar to ( 300) loc_os03g38950 12003.m35300 protein expressed protein evidence_code:10F1H1E1IEG genomic_reference:SL2.40ch12 gene_region:43642840-43645284 transcript_region:SL2.40ch12:43642840..43645284- functional_description:"Chloroplast …	1.577
	1.1.40	PS.lightreaction.cyclic electron flow-chlororespiration	solyc08g080050.2.1	moderately similar to ( 362) AT4G22890 | Symbols: PGR5-LIKE A | PGR5-LIKE A | chr4:12007157-12009175 FORWARDmoderately similar to ( 335) loc_os08g41460 12008.m080214 protein expressed protein genomic_reference:SL2.40ch08 gene_region:60555455-60559957 transcript_region:SL2.40ch08:60555455..60559957+ functional_description:"PGR5-like protein 1A, chloroplastic (AHRD V1 ***- PGL1A_ARATH)"	4.94
	1.1.40	PS.lightreaction.cyclic electron flow-chlororespiration	solyc09g090570.2.1	weakly similar to ( 144) AT2G05620 | Symbols: PGR5 | PGR5 (proton gradient regulation 5); electron carrier | chr2:2081204-2081687 REVERSEweakly similar to ( 127) loc_os08g45190 12008.m08489 protein PGR5, putative, expressed genomic_reference:SL2.40ch09 gene_region:65408350-65411214 transcript_region:SL2.40ch09:65408350..65411214+ go_terms:GO:0009055 functional_description:"Proton gradient regulat…	2
O	1.3.2	PS.calvin cycle.rubisco small subunit	solyc03g034220.2.1	moderately similar to ( 276) AT5G38410 | Symbols: | ribulose bisphosphate carboxylase small chain 3B / RuBisCO small subunit 3B (RBCS-3B) (ATS3B) | chr5:15377501-15378306 REVERSEmoderately similar to ( 335) RBSA_SOLTU Ribulose bisphosphate carboxylase small chain 2A, chloroplast precursor (EC 4.1.1.39) (RuBisCO small subunit 2A) - Solanum tuberosum (Potato)moderately similar to ( 242) loc_os12g19…	8.475
	1.3.3	PS.calvin cycle.phosphoglycerate kinase	solyc07g066610.2.1	highly similar to ( 714) AT1G56190 | Symbols: | phosphoglycerate kinase, putative | chr1:21028622-21030454 FORWARDhighly similar to ( 805) PGKH_TOBAC Phosphoglycerate kinase, chloroplast precursor (EC 2.7.2.3) - Nicotiana tabacum (Common tobacco)highly similar to ( 691) loc_os05g41640 12005.m08338 protein phosphoglycerate kinase, chloroplast precursor, putative, expressed pgk Phosphoglycerate_kin…	2.124
	1.3.4	PS.calvin cycle.GAP	solyc04g009030.2.1	highly similar to ( 578) AT3G26650 | Symbols: GAPA, GAPA-1 | GAPA (GLYCERALDEHYDE 3-PHOSPHATE DEHYDROGENASE A SUBUNIT); glyceraldehyde-3-phosphate dehydrogenase/ protein binding | chr3:9795226-9796848 FORWARDhighly similar to ( 612) G3PA_TOBAC Glyceraldehyde-3-phosphate dehydrogenase A, chloroplast precursor (EC 1.2.1.13) (NADP-dependent glyceraldehydephosphate dehydrogenase subunit A) (Fragment)…	8.073
	1.3.4	PS.calvin cycle.GAP	solyc04g082630.2.1	highly similar to ( 690) AT1G42970 | Symbols: GAPB | GAPB (GLYCERALDEHYDE-3-PHOSPHATE DEHYDROGENASE B SUBUNIT); glyceraldehyde-3-phosphate dehydrogenase (NADP+)/ glyceraldehyde-3-phosphate dehydrogenase | chr1:16127552-16129584 FORWARDhighly similar to ( 703) G3PB_PEA Glyceraldehyde-3-phosphate dehydrogenase B, chloroplast precursor (EC 1.2.1.13) (NADP-dependent glyceraldehydephosphate dehydrogen…	5.899
	1.3.4	PS.calvin cycle.GAP	solyc07g005390.2.1	highly similar to ( 924) AT2G24270 | Symbols: ALDH11A3 | ALDH11A3; 3-chloroallyl aldehyde dehydrogenase/ glyceraldehyde-3-phosphate dehydrogenase (NADP+) | chr2:10327325-10329601 REVERSEhighly similar to ( 972) GAPN_NICPL NADP-dependent glyceraldehyde-3-phosphate dehydrogenase (EC 1.2.1.9) (Non-phosphorylating glyceraldehyde 3-phosphate dehydrogenase) (Glyceraldehyde-3-phosphate dehydrogenase [NA…	3.058
	1.3.6	PS.calvin cycle.aldolase	solyc01g110360.2.1	highly similar to ( 684) AT4G38970 | Symbols: | fructose-bisphosphate aldolase, putative | chr4:18163769-18165659 REVERSEhighly similar to ( 660) ALFC_ORYSA Fructose-bisphosphate aldolase, chloroplast precursor (EC 4.1.2.13) (ALDP) - Oryza sativa (Rice)highly similar to ( 660) loc_os11g07020 12011.m28744 protein fructose-bisphosphate aldolase, chloroplast precursor, putative, expressed Glycolytic…	2.322
	1.3.6	PS.calvin cycle.aldolase	solyc02g062340.2.1	highly similar to ( 677) AT4G38970 | Symbols: | fructose-bisphosphate aldolase, putative | chr4:18163769-18165659 REVERSEhighly similar to ( 652) ALFC_ORYSA Fructose-bisphosphate aldolase, chloroplast precursor (EC 4.1.2.13) (ALDP) - Oryza sativa (Rice)highly similar to ( 652) loc_os11g07020 12011.m28744 protein fructose-bisphosphate aldolase, chloroplast precursor, putative, expressed Glycolytic…	7.068
	1.3.6	PS.calvin cycle.aldolase	solyc09g009260.2.1	highly similar to ( 602) AT2G36460 | Symbols: | fructose-bisphosphate aldolase, putative | chr2:15296929-15297732 REVERSEhighly similar to ( 600) ALF_ORYSA Fructose-bisphosphate aldolase cytoplasmic isozyme (EC 4.1.2.13) (Gravity-specific protein GSC 233) - Oryza sativa (Rice)highly similar to ( 600) loc_os05g33380 12005.m07570 protein fructose-bisphosphate aldolase cytoplasmic isozyme, putative,…	-3.53
	1.3.7	PS.calvin cycle.FBPase	solyc09g011810.2.1	highly similar to ( 617) AT3G54050 | Symbols: | fructose-1,6-bisphosphatase, putative / D-fructose-1,6-bisphosphate 1-phosphohydrolase, putative / FBPase, putative | chr3:20016951-20018527 FORWARDhighly similar to ( 619) F16P1_BRANA Fructose-1,6-bisphosphatase, chloroplast precursor (EC 3.1.3.11) (D-fructose-1,6-bisphosphate 1-phosphohydrolase) (FBPase) - Brassica napus (Rape)highly similar to ( …	8.476
	1.3.8	PS.calvin cycle.transketolase	solyc10g018300.1.1	nearly identical (1212) AT3G60750 | Symbols: | transketolase, putative | chr3:22454004-22456824 FORWARDnearly identical (1398) TKTC_SOLTU Transketolase, chloroplast precursor (EC 2.2.1.1) (TK) - Solanum tuberosum (Potato)nearly identical (1214) loc_os06g04270 12006.m05156 protein transketolase, chloroplast precursor, putative, expressed TktA PRK05899 PRK12753 PRK12754 Transketolase_N TPP_TK COG39…	7.416
	1.3.9	PS.calvin cycle.seduheptulose bisphosphatase	solyc05g052600.2.1	highly similar to ( 602) AT3G55800 | Symbols: SBPASE | SBPASE (sedoheptulose-bisphosphatase); phosphoric ester hydrolase/ sedoheptulose-bisphosphatase | chr3:20709640-20711421 FORWARDhighly similar to ( 616) S17P_SPIOL Sedoheptulose-1,7-bisphosphatase, chloroplast precursor (EC 3.1.3.37) (Sedoheptulose-bisphosphatase) (SBPase) (SED(1,7)P2ase) - Spinacia oleracea (Spinach)highly similar to ( 594) …	4.58
	1.3.11	PS.calvin cycle.RPE	solyc03g115820.2.1	moderately similar to ( 452) AT5G61410 | Symbols: RPE | RPE; catalytic/ ribulose-phosphate 3-epimerase | chr5:24684085-24685836 REVERSEmoderately similar to ( 497) RPE_SOLTU Ribulose-phosphate 3-epimerase, chloroplast precursor (EC 5.1.3.1) (Pentose-5-phosphate 3-epimerase) (PPE) (RPE) (R5P3E) (Fragment) - Solanum tuberosum (Potato)moderately similar to ( 432) loc_os03g07300 12003.m101203 protein…	1.249
	1.3.12	PS.calvin cycle.PRK	solyc08g076220.2.1	highly similar to ( 665) AT1G32060 | Symbols: PRK | PRK (PHOSPHORIBULOKINASE); ATP binding / phosphoribulokinase/ protein binding | chr1:11532668-11534406 FORWARDhighly similar to ( 680) KPPR_WHEAT Phosphoribulokinase, chloroplast precursor (EC 2.7.1.19) (Phosphopentokinase) (PRKase) (PRK) - Triticum aestivum (Wheat)highly similar to ( 682) loc_os02g47020 12002.m09738 protein phosphoribulokinase,…	5.745
	1.3.13	PS.calvin cycle.rubisco interacting	solyc05g013150.2.1	highly similar to ( 518) AT1G14030 | Symbols: | ribulose-1,5 bisphosphate carboxylase oxygenase large subunit N-methyltransferase, putative | chr1:4805493-4807440 REVERSEhighly similar to ( 749) RBCMT_TOBAC Ribulose-1,5 bisphosphate carboxylase/oxygenase large subunit N-methyltransferase, chloroplast precursor (EC 2.1.1.127) ([Ribulose-bisphosphate carboxylase]-lysine N-methyltransferase) (RuBisC…	2.632
	1.3.13	PS.calvin cycle.rubisco interacting	solyc10g086580.1.1	highly similar to ( 692) AT2G39730 | Symbols: RCA | RCA (RUBISCO ACTIVASE); ADP binding / ATP binding / enzyme regulator/ ribulose-1,5-bisphosphate carboxylase/oxygenase activator | chr2:16571174-16573345 REVERSEhighly similar to ( 799) RCA2_TOBAC Ribulose bisphosphate carboxylase/oxygenase activase 2, chloroplast precursor (RuBisCO activase 2) (RA 2) - Nicotiana tabacum (Common tobacco)highly si…	3.736
P	1.2.1	PS.photorespiration.phosphoglycolate phosphatase	solyc11g008620.1.1	moderately similar to ( 494) AT5G36790 | Symbols: | phosphoglycolate phosphatase, putative | chr5:14481229-14483730 REVERSEmoderately similar to ( 496) loc_os04g41340 12004.m09113 protein 4-nitrophenylphosphatase, putative, expressed NagD PRK10444 evidence_code:10F1H1E1IEG genomic_reference:SL2.40ch11 gene_region:2807207-2813709 transcript_region:SL2.40ch11:2807207..2813709- go_terms:GO:0008152 f…	4.616
	1.2.2	PS.photorespiration.glycolate oxydase	solyc03g122130.2.1	highly similar to ( 504) AT3G14130 | Symbols: | (S)-2-hydroxy-acid oxidase, peroxisomal, putative / glycolate oxidase, putative / short chain alpha-hydroxy acid oxidase, putative | chr3:4685844-4687852 REVERSEmoderately similar to ( 397) GOX_SPIOL Peroxisomal (S)-2-hydroxy-acid oxidase (EC 1.1.3.15) (Glycolate oxidase) (GOX) (Short chain alpha-hydroxy acid oxidase) - Spinacia oleracea (Spinach)mo…	-1.216
	1.2.3	PS.photorespiration.aminotransferases peroxisomal	solyc12g099930.1.1	highly similar to ( 698) AT2G13360 | Symbols: AGT, AGT1 | AGT (ALANINE:GLYOXYLATE AMINOTRANSFERASE); alanine-glyoxylate transaminase/ serine-glyoxylate transaminase/ serine-pyruvate transaminase | chr2:5539417-5540902 REVERSEweakly similar to ( 102) SGAT_MAIZE Serine--glyoxylate aminotransferase (EC 2.6.1.45) (SGAT) (Alanine--glyoxylate aminotransferase) (EC 2.6.1.44) (AGT) (Fragments) - Zea mays…	4.718
	1.2.4.4	PS.photorespiration.glycine cleavage.H protein	solyc06g061070.2.1	moderately similar to ( 236) AT1G32470 | Symbols: | glycine cleavage system H protein, mitochondrial, putative | chr1:11739479-11740246 REVERSEmoderately similar to ( 253) GCSH_FLAPR Glycine cleavage system H protein, mitochondrial precursor - Flaveria pringleimoderately similar to ( 237) loc_os10g37180 12010.m06515 protein glycine cleavage system H protein, mitochondrial precursor, putative, exp…	3.715
	1.2.5	PS.photorespiration.serine hydroxymethyltransferase	solyc08g065490.2.1	highly similar to ( 843) AT4G32520 | Symbols: SHM3 | SHM3 (SERINE HYDROXYMETHYLTRANSFERASE 3); catalytic/ glycine hydroxymethyltransferase/ pyridoxal phosphate binding | chr4:15689642-15692334 REVERSEhighly similar to ( 571) GLYM_PEA Serine hydroxymethyltransferase, mitochondrial precursor (EC 2.1.2.1) (Serine methylase) (Glycine hydroxymethyltransferase) (SHMT) - Pisum sativum (Garden pea)highly…	1.102
	1.2.5	PS.photorespiration.serine hydroxymethyltransferase	solyc02g091560.2.1	highly similar to ( 922) AT4G37930 | Symbols: SHM1, STM, SHMT1 | SHM1 (SERINE TRANSHYDROXYMETHYLTRANSFERASE 1); glycine hydroxymethyltransferase/ poly(U) binding | chr4:17831891-17834742 REVERSEnearly identical (1001) GLYM_SOLTU Serine hydroxymethyltransferase, mitochondrial precursor (EC 2.1.2.1) (Serine methylase) (Glycine hydroxymethyltransferase) (SHMT) - Solanum tuberosum (Potato)highly simi…	2.528
	1.2.6	PS.photorespiration.hydroxypyruvate reductase	solyc01g111630.2.1	highly similar to ( 692) AT1G68010 | Symbols: HPR | HPR; glycerate dehydrogenase/ poly(U) binding | chr1:25493418-25495720 FORWARDhighly similar to ( 685) DHGY_CUCSA Glycerate dehydrogenase (EC 1.1.1.29) (NADH-dependent hydroxypyruvate reductase) (HPR) (GDH) - Cucumis sativus (Cucumber)highly similar to ( 685) loc_os02g01150 12002.m33493 protein hydroxypyruvate reductase, putative, expressed 2-Ha…	5.552
Q	19.3	tetrapyrrole synthesis.GSA	solyc04g009200.2.1	highly similar to ( 728) AT5G63570 | Symbols: GSA1 | GSA1 (GLUTAMATE-1-SEMIALDEHYDE-2,1-AMINOMUTASE); glutamate-1-semialdehyde 2,1-aminomutase | chr5:25451957-25453620 FORWARDhighly similar to ( 826) GSA_TOBAC Glutamate-1-semialdehyde 2,1-aminomutase, chloroplast precursor (EC 5.4.3.8) (GSA) (Glutamate-1-semialdehyde aminotransferase) (GSA-AT) - Nicotiana tabacum (Common tobacco)highly similar to…	2.715
	19.3	tetrapyrrole synthesis.GSA	solyc08g080370.2.1	highly similar to ( 643) AT1G80600 | Symbols: WIN1 | WIN1 (HOPW1-1-INTERACTING 1); N2-acetyl-L-ornithine:2-oxoglutarate 5-aminotransferase/ catalytic/ pyridoxal phosphate binding / transaminase | chr1:30298675-30300513 REVERSEweakly similar to ( 121) GSA_BRANA Glutamate-1-semialdehyde 2,1-aminomutase, chloroplast precursor (EC 5.4.3.8) (GSA) (Glutamate-1-semialdehyde aminotransferase) (GSA-AT) - …	1.513
	19.3	tetrapyrrole synthesis.GSA	solyc08g048450.2.1	highly similar to ( 698) AT5G46180 | Symbols: DELTA-OAT | delta-OAT; ornithine-oxo-acid transaminase | chr5:18718766-18721271 REVERSEweakly similar to ( 123) GSA_ORYSA Glutamate-1-semialdehyde 2,1-aminomutase, chloroplast precursor (EC 5.4.3.8) (GSA) (Glutamate-1-semialdehyde aminotransferase) (GSA-AT) - Oryza sativa (Rice)highly similar to ( 677) loc_os03g44150 12003.m09454 protein ornithine ami…	-2.194
	19.3	tetrapyrrole synthesis.GSA	solyc07g043310.2.1	highly similar to ( 781) AT3G22200 | Symbols: POP2, GABA-T, HER1 | POP2 (POLLEN-PISTIL INCOMPATIBILITY 2); 4-aminobutyrate transaminase/ 4-aminobutyrate:pyruvate transaminase | chr3:7835286-7838863 FORWARDvery weakly similar to (82.0) GSA_HORVU Glutamate-1-semialdehyde 2,1-aminomutase, chloroplast precursor (EC 5.4.3.8) (GSA) (Glutamate-1-semialdehyde aminotransferase) (GSA-AT) - Hordeum vulgare …	1.641
	19.5	tetrapyrrole synthesis.porphobilinogen deaminase	solyc07g066470.2.1	highly similar to ( 528) AT5G08280 | Symbols: HEMC | HEMC (HYDROXYMETHYLBILANE SYNTHASE); hydroxymethylbilane synthase | chr5:2663763-2665596 REVERSEhighly similar to ( 533) HEM3_PEA Porphobilinogen deaminase, chloroplast precursor (EC 2.5.1.61) (PBG) (Hydroxymethylbilane synthase) (HMBS) (Pre-uroporphyrinogen synthase) - Pisum sativum (Garden pea)moderately similar to ( 468) loc_os02g07230 12002…	1.093
	19.9	tetrapyrrole synthesis.protoporphyrin IX oxidase	solyc03g005080.2.1	highly similar to ( 660) AT5G14220 | Symbols: HEMG2, MEE61, PPO2 | HEMG2; electron carrier/ oxidoreductase/ protoporphyrinogen oxidase | chr5:4583506-4587369 REVERSEhighly similar to ( 944) PPOM_TOBAC Protoporphyrinogen oxidase, mitochondrial (EC 1.3.3.4) (PPO II) (Protoporphyrinogen IX oxidase isozyme II) (PPX II) (PX-2) - Nicotiana tabacum (Common tobacco)highly similar to ( 564) loc_os04g41260…	-1.49
	19.11	tetrapyrrole synthesis.magnesium protoporphyrin IX methyltransferase	solyc03g118240.2.1	moderately similar to ( 405) AT4G25080 | Symbols: CHLM | CHLM (magnesium-protoporphyrin IX methyltransferase); magnesium protoporphyrin IX methyltransferase | chr4:12877216-12878128 FORWARDmoderately similar to ( 305) loc_os06g04150 12006.m05146 protein magnesium-protoporphyrin O-methyltransferase, putative, expressed PRK07580 Mg-por_mtran_C UbiG genomic_reference:SL2.40ch03 gene_region:61214116-…	1.376
	19.12	tetrapyrrole synthesis.magnesium-protoporphyrin IX monomethyl ester (oxidative) cyclase	solyc10g077040.1.1	highly similar to ( 625) AT3G56940 | Symbols: CRD1, CHL27, ACSF | CRD1 (COPPER RESPONSE DEFECT 1); DNA binding / magnesium-protoporphyrin IX monomethyl ester (oxidative) cyclase | chr3:21076594-21078269 FORWARDhighly similar to ( 630) CRD1_GOSHI Magnesium-protoporphyrin IX monomethyl ester [oxidative] cyclase, chloroplast precursor (EC 1.14.13.81) (Mg-protoporphyrin IX monomethyl ester oxidative …	4.882
	19.16	tetrapyrrole synthesis.chlorophyll b synthase	solyc11g012850.1.1	highly similar to ( 794) AT1G44446 | Symbols: CH1, ATCAO, CAO | CH1 (CHLORINA 1); chlorophyllide a oxygenase | chr1:16849132-16851152 REVERSEhighly similar to ( 774) CAO_ORYSA Chlorophyllide a oxygenase, chloroplast precursor (EC 1.13.12.14) (Chlorophyll a oxygenase) (Chlorophyll b synthase) - Oryza sativa (Rice)highly similar to ( 774) loc_os10g41780 12010.m21805 protein chlorophyllide a oxygena…	1.239
	19.21	tetrapyrrole synthesis.heme oxygenase	solyc12g009470.1.1	moderately similar to ( 363) AT2G26670 | Symbols: ATHO1, HO1, TED4, GUN2, HY6 | TED4 (REVERSAL OF THE DET PHENOTYPE 4); heme oxygenase (decyclizing) | chr2:11341816-11343394 FORWARDmoderately similar to ( 340) loc_os06g40080 12006.m08545 protein heme oxygenase 1, putative, expressed HemeO evidence_code:10F0H1E1IEG genomic_reference:SL2.40ch12 gene_region:2726504-2729459 transcript_region:SL2.40ch…	2.227
	19.99	tetrapyrrole synthesis.unspecified	solyc07g061790.2.1	moderately similar to ( 241) AT1G17100 | Symbols: | SOUL heme-binding family protein | chr1:5844766-5845539 FORWARDmoderately similar to ( 244) loc_os01g11230 12001.m150508 protein heme-binding protein 2, putative, expressedSOUL genomic_reference:SL2.40ch07 gene_region:61964267-61965352 transcript_region:SL2.40ch07:61964267..61965352- go_terms:GO:0020037 functional_description:"Heme-binding prote…	8.039
