# Supplementary material for: Integrative comparative analyses of metabolite and transcript profiles uncovers complex regulatory network in tomato (Solanum lycopersicum L.) fruit undergoing chilling injury
Source: Sci Rep. 2019 Mar 14;9:4470. doi: 10.1038/s41598-019-41065-9 (PMC6418210; doi:10.1038/s41598-019-41065-9)
Supplement: Supplementary file 7 — Supplementary Table S6 [file 41598_2019_41065_MOESM7_ESM.xlsx]

## Sheet: Sugar and Organic Acid
KEGG	Solyc	Name
1.1.1.22	Solyc02g088680.1	UDP-glucose 6-dehydrogenase 2(LOC101263958)
1.1.1.37	Solyc03g115990.1	malate dehydrogenase, chloroplastic-like(LOC101258932)
1.1.1.42	Solyc01g005560.2	isocitrate dehydrogenase [NADP](LOC101268602)
1.2.1.12	Solyc10g005510.2	glyceraldehyde-3-phosphate dehydrogenase GAPCP1, chloroplastic(LOC101256813)
1.2.1.9	Solyc07g005390.2	NADP-dependent glyceraldehyde-3-phosphate dehydrogenase(LOC101262732)
1.2.4.1	Solyc12g009400.1	pyruvate dehydrogenase E1 component subunit alpha-3, chloroplastic-like(LOC101256355)
	Solyc04g008590.2	pyruvate dehydrogenase E1 component subunit beta-3, chloroplastic-like(LOC101252977)
2.2.1.1	Solyc10g018300.1	transketolase, chloroplastic(LOC101245299)
2.3.1.12	Solyc05g009530.2	dihydrolipoyllysine-residue acetyltransferase component 4 of pyruvate dehydrogenase complex, chloroplastic(LOC101257857)
2.3.3.8	Solyc05g005160.2	ATP-citrate synthase alpha chain protein 2(LOC101246135)
	Solyc01g059880.2	ATP-citrate synthase beta chain protein 2-like(LOC101263147)
2.4.1.1	Solyc05g012510.2	alpha-1,4 glucan phosphorylase L-2 isozyme, chloroplastic/amyloplastic(LOC101248295)
2.4.1.13	Solyc02g081300.2	sucrose synthase 7-like(LOC101266782)
2.4.1.15	Solyc08g076650.2	alpha,alpha-trehalose-phosphate synthase [UDP-forming] 5(LOC101250326)
	Solyc07g062140.2	trehalose-phosphate synthase 1(LOC100134910)
2.7.1.1	Solyc03g121070.2	hexokinase(hxk1)
2.7.1.90	Solyc04g082880.2	pyrophosphate--fructose 6-phosphate 1-phosphotransferase subunit alpha(LOC101245455)
2.7.2.3	Solyc07g066610.2	phosphoglycerate kinase, chloroplastic(LOC101253805)
3.1.3.11	Solyc09g011810.2	fructose-1,6-bisphosphatase, chloroplastic-like(LOC101260852)
3.1.3.12	Solyc08g076650.2	alpha,alpha-trehalose-phosphate synthase [UDP-forming] 5(LOC101250326)
	Solyc07g062140.2	trehalose-phosphate synthase 1(LOC100134910)
3.2.1.2	Solyc08g007130.2	beta-amylase 3, chloroplastic-like(LOC101259175)
3.2.1.21	Solyc07g063390.2	beta-glucosidase 18-like(LOC101248595)
	Solyc01g010160.2	beta-glucosidase 40(LOC101256510)
	Solyc06g073760.2	lysosomal beta glucosidase-like(LOC101266643)
	Solyc06g073740.2	lysosomal beta glucosidase-like(LOC101266947)
	Solyc07g063880.2	putative beta-glucosidase 41(LOC101262329)
3.2.1.4	Solyc01g110340.2	endoglucanase 24-like(LOC101245995)
4.1.2.13	Solyc01g110360.2	fructose-bisphosphate aldolase 1, chloroplastic(LOC101246870)
	Solyc02g062340.2	fructose-bisphosphate aldolase 1, chloroplastic-like(LOC101249787)
5.1.3.1	Solyc03g115820.2	ribulose-phosphate 3-epimerase, chloroplastic(LOC101264109)
5.3.1.6	Solyc05g008370.1	probable ribose-5-phosphate isomerase 2(LOC101260137)
5.4.2.12	Solyc06g074510.2	probable 2-carboxy-D-arabinitol-1-phosphatase(LOC101247926)
2.3.3.9	Solyc03g111140.2	malate synthase, glyoxysomal(LOC101267103)
1.1.1.95	Solyc01g111630.2	glycerate dehydrogenase(LOC100191110)
2.7.1.11	Solyc08g066100.2	ATP-dependent 6-phosphofructokinase 6(LOC101245480)

## Sheet: Amino Acid
KEGG	Solyc	Name
2.6.1.2	Solyc06g063090.2	alanine aminotransferase 2-like(LOC101260239)
2.2.1.6	Solyc11g008780.1	acetolactate synthase small subunit 1, chloroplastic(LOC101252944)
1.1.1.86	Solyc07g053280.2	ketol-acid reductoisomerase, chloroplastic(LOC101261134)
2.6.1.42	Solyc03g043880.2	branched-chain-amino-acid aminotransferase 5, chloroplastic-like(LOC101265804)
4.3.1.19	Solyc10g083760.1	chloroplast threonine deaminase 1 precursor(LOC100037737)
1.1.1.42	Solyc01g005560.2	isocitrate dehydrogenase [NADP](LOC101268602)

## Sheet: Fatty Acid
KEGG	Solyc	Name
1.3.3.6	Solyc10g076600.1	acyl-coenzyme A oxidase 4, peroxisomal(LOC101248057)
	Solyc10g085200.1	acyl-coenzyme A oxidase 4, peroxisomal(LOC101250354)
3.1.2.22	Solyc01g090410.2	palmitoyl-protein thioesterase 1(LOC101260474)
	Solyc08g078250.2	palmitoyl-protein thioesterase 1(LOC101264960)
6.3.4.14	Solyc06g069530.2	biotin carboxyl carrier protein of acetyl-CoA carboxylase 1, chloroplastic-like(LOC101259549)
	Solyc01g008330.2	biotin carboxylase 1, chloroplastic(LOC101267921)
2.3.1.39	Solyc01g006980.2	malonyl-CoA-acyl carrier protein transacylase, mitochondrial(LOC101249116)
1.1.1.100	Solyc06g071910.2	3-oxoacyl-[acyl-carrier-protein] reductase 4-like(LOC101255205)
	Solyc06g071070.1	short-chain type dehydrogenase/reductase-like(LOC101249180)
1.1.1.330	Solyc02g093640.2	very-long-chain 3-oxoacyl-CoA reductase 1(LOC101255347)
1.3.1.93	Solyc11g006300.1	very-long-chain enoyl-CoA reductase-like(LOC101255353)
1.14.19.2	Solyc11g008680.1	acyl-[acyl-carrier-protein] desaturase, chloroplastic(LOC101250561)
3.1.2.2	Solyc01g094550.2	acyl-coenzyme A thioesterase 8(LOC101252120)
4.2.1.17	Solyc07g019670.2	peroxisomal fatty acid beta-oxidation multifunctional protein AIM1-like(LOC101248790)
1.1.1.35	Solyc07g019670.2	peroxisomal fatty acid beta-oxidation multifunctional protein AIM1-like(LOC101248790)
3.1.2.14	Solyc06g083380.2	oleoyl-acyl carrier protein thioesterase, chloroplastic(LOC101249278)
